# Supplementary material for: Genome-wide transcriptomic analysis reveals correlation between higher WRKY61 expression and reduced symptom severity in Turnip crinkle virus infected Arabidopsis thaliana
Source: Sci Rep. 2016 Apr 18;6:24604. doi: 10.1038/srep24604 (PMC4834565; doi:10.1038/srep24604)
Supplement: Supplementary Table S1 [file srep24604-s2.xls]

## Sheet: All the detected genes
Genome-wide transcriptomic analysis reveals correlation between higher WRKY61 expression and reduced symptom severity in Turnip crinkle virus infected Arabidopsis thaliana
Ruimin Gao, Peng Liu, Yuhan Yong, and Sek-Man Wong
Supplementary Table S1: All the detected genes from comparative transcriptome analysis between mock and TCV-infected Arabidopsis
test_id	gene_id	gene	locus	sample_1	sample_2	status	value_1	value_2	log2(fold_change)	test_stat	p_value	q_value	significant
XLOC_000100	XLOC_000100	AT1G02620	Chr1:557091-557986	mock	virus	OK	0.185774	0	-1.79769e+308	-1.79769e+308	0.172896	0.796887	no
XLOC_000101	XLOC_000101	-	Chr1:559733-560251	mock	virus	NOTEST	0.0369787	0	-1.79769e+308	-1.79769e+308	0.214497	1	no
XLOC_000118	XLOC_000118	AT1G02952	Chr1:665151-666452	mock	virus	OK	0.277653	0	-1.79769e+308	-1.79769e+308	0.42737	0.999998	no
XLOC_000135	XLOC_000135	-	Chr1:768830-769107	mock	virus	OK	0.27515	0	-1.79769e+308	-1.79769e+308	0.195023	0.796887	no
XLOC_000158	XLOC_000158	AT1G03490	Chr1:871873-872906	mock	virus	NOTEST	0.0220335	0	-1.79769e+308	-1.79769e+308	0.202485	1	no
XLOC_000369	XLOC_000369	-	Chr1:2166657-2166864	mock	virus	OK	0.684861	0	-1.79769e+308	-1.79769e+308	0.202485	0.796887	no
XLOC_000375	XLOC_000375	-	Chr1:2186931-2187181	mock	virus	OK	0.360254	0	-1.79769e+308	-1.79769e+308	0.195023	0.796887	no
XLOC_000509	XLOC_000509	AT1G09260	Chr1:2993403-2993820	mock	virus	NOTEST	0.0314493	0	-1.79769e+308	-1.79769e+308	0.214497	1	no
XLOC_000651	XLOC_000651	AT1G11560	Chr1:3881787-3882819	mock	virus	NOTEST	0.0621542	0	-1.79769e+308	-1.79769e+308	0.181416	1	no
XLOC_000672	XLOC_000672	-	Chr1:3960942-3961245	mock	virus	NOTEST	0.0631438	0	-1.79769e+308	-1.79769e+308	0.214497	1	no
XLOC_000687	XLOC_000687	AT1G11970	Chr1:4044369-4044669	mock	virus	OK	0.229123	0	-1.79769e+308	-1.79769e+308	0.195023	0.796887	no
XLOC_000690	XLOC_000690	AT1G12013	Chr1:4058286-4058416	mock	virus	OK	4.99724	0	-1.79769e+308	-1.79769e+308	0.214497	0.796887	no
XLOC_000742	XLOC_000742	AT1G12665	Chr1:4312330-4312935	mock	virus	NOTEST	0.0618428	0	-1.79769e+308	-1.79769e+308	0.202485	1	no
XLOC_000794	XLOC_000794	AT1G13400	Chr1:4597626-4598911	mock	virus	NOTEST	0.0422199	0	-1.79769e+308	-1.79769e+308	0.195023	1	no
XLOC_000809	XLOC_000809	AT1G13660	Chr1:4683170-4685640	mock	virus	OK	0.0995654	0	-1.79769e+308	-1.79769e+308	0.153123	0.796887	no
XLOC_000871	XLOC_000871	-	Chr1:4996756-4997187	mock	virus	OK	0.250476	0	-1.79769e+308	-1.79769e+308	0.278282	0.878799	no
XLOC_000933	XLOC_000933	AT1G15610	Chr1:5370676-5372388	mock	virus	NOTEST	0.0182938	0	-1.79769e+308	-1.79769e+308	0.271768	1	no
XLOC_001119	XLOC_001119	AT1G18280	Chr1:6294332-6295364	mock	virus	NOTEST	0.0131099	0	-1.79769e+308	-1.79769e+308	0.214497	1	no
XLOC_001210	XLOC_001210	AT1G19460	Chr1:6738483-6739734	mock	virus	NOTEST	0.0266478	0	-1.79769e+308	-1.79769e+308	0.195023	1	no
XLOC_001289	XLOC_001289	AT1G20680	Chr1:7169381-7170796	mock	virus	NOTEST	0.010715	0	-1.79769e+308	-1.79769e+308	0.28895	1	no
XLOC_001306	XLOC_001306	-	Chr1:7248289-7248588	mock	virus	OK	0.0727518	0	-1.79769e+308	-1.79769e+308	0.214497	0.796887	no
XLOC_001348	XLOC_001348	AT1G21360	Chr1:7481251-7483507	mock	virus	NOTEST	0.019644	0	-1.79769e+308	-1.79769e+308	0.202485	1	no
XLOC_001385	XLOC_001385	AT1G21870	Chr1:7678207-7679697	mock	virus	OK	0.103028	0	-1.79769e+308	-1.79769e+308	0.178229	0.796887	no
XLOC_001395	XLOC_001395	-	Chr1:7739694-7740012	mock	virus	OK	0.511424	0	-1.79769e+308	-1.79769e+308	0.276507	0.875527	no
XLOC_001503	XLOC_001503	AT1G23720	Chr1:8388654-8391540	mock	virus	NOTEST	0.002607	0	-1.79769e+308	-1.79769e+308	0.214497	1	no
XLOC_001564	XLOC_001564	AT1G24650	Chr1:8734569-8737315	mock	virus	NOTEST	0.00836446	0	-1.79769e+308	-1.79769e+308	0.202485	1	no
XLOC_001592	XLOC_001592	AT1G25240	Chr1:8845230-8846493	mock	virus	NOTEST	0.0082445	0	-1.79769e+308	-1.79769e+308	0.214497	1	no
XLOC_001625	XLOC_001625	-	Chr1:9069768-9070183	mock	virus	OK	0.263759	0	-1.79769e+308	-1.79769e+308	0.172896	0.796887	no
XLOC_001678	XLOC_001678	-	Chr1:9325013-9325259	mock	virus	OK	0.139648	0	-1.79769e+308	-1.79769e+308	0.214497	0.796887	no
XLOC_001705	XLOC_001705	AT1G27240	Chr1:9466236-9467076	mock	virus	NOTEST	0.0214873	0	-1.79769e+308	-1.79769e+308	0.214497	1	no
XLOC_001783	XLOC_001783	AT1G28327	Chr1:9931933-9933451	mock	virus	NOTEST	0.0236506	0	-1.79769e+308	-1.79769e+308	0.195023	1	no
XLOC_001795	XLOC_001795	AT1G28450	Chr1:10003965-10004523	mock	virus	OK	0.2049	0	-1.79769e+308	-1.79769e+308	0.172896	0.796887	no
XLOC_001797	XLOC_001797	AT1G28460	Chr1:10006229-10006778	mock	virus	NOTEST	0.0470913	0	-1.79769e+308	-1.79769e+308	0.202485	1	no
XLOC_001914	XLOC_001914	AT1G30050	Chr1:10543021-10544591	mock	virus	NOTEST	0.011971	0	-1.79769e+308	-1.79769e+308	0.202485	1	no
XLOC_001984	XLOC_001984	-	Chr1:10981460-10981784	mock	virus	OK	0.0688697	0	-1.79769e+308	-1.79769e+308	0.214497	0.796887	no
XLOC_002006	XLOC_002006	AT1G31140	Chr1:11117992-11119785	mock	virus	NOTEST	0.0333354	0	-1.79769e+308	-1.79769e+308	0.204478	1	no
XLOC_002033	XLOC_002033	AT1G31485	Chr1:11265879-11273294	mock	virus	NOTEST	0.00846705	0	-1.79769e+308	-1.79769e+308	0.487828	1	no
XLOC_002064	XLOC_002064	AT1G31993	Chr1:11503575-11507662	mock	virus	NOTEST	0.00360987	0	-1.79769e+308	-1.79769e+308	0.202485	1	no
XLOC_002088	XLOC_002088	AT1G32320	Chr1:11655155-11656073	mock	virus	NOTEST	0.0392096	0	-1.79769e+308	-1.79769e+308	0.195023	1	no
XLOC_002112	XLOC_002112	-	Chr1:11781458-11781965	mock	virus	OK	0.18785	0	-1.79769e+308	-1.79769e+308	0.181416	0.796887	no
XLOC_002168	XLOC_002168	AT1G33200	Chr1:12041778-12044690	mock	virus	NOTEST	0.0112321	0	-1.79769e+308	-1.79769e+308	0.195023	1	no
XLOC_002267	XLOC_002267	AT1G34530	Chr1:12627874-12630008	mock	virus	NOTEST	0.00657759	0	-1.79769e+308	-1.79769e+308	0.214497	1	no
XLOC_002340	XLOC_002340	AT1G35465	Chr1:13046926-13047661	mock	virus	NOTEST	0.0137294	0	-1.79769e+308	-1.79769e+308	0.214497	1	no
XLOC_002353	XLOC_002353	AT1G35590	Chr1:13131934-13135837	mock	virus	NOTEST	0.0026549	0	-1.79769e+308	-1.79769e+308	0.214497	1	no
XLOC_002360	XLOC_002360	AT1G35640	Chr1:13174551-13175390	mock	virus	OK	0.0747534	0	-1.79769e+308	-1.79769e+308	0.18327	0.796887	no
XLOC_002445	XLOC_002445	AT1G36520	Chr1:13768836-13774806	mock	virus	NOTEST	0.00541357	0	-1.79769e+308	-1.79769e+308	0.189513	1	no
XLOC_002456	XLOC_002456	-	Chr1:13872212-13872516	mock	virus	OK	0.269276	0	-1.79769e+308	-1.79769e+308	0.189513	0.796887	no
XLOC_002492	XLOC_002492	AT1G37113	Chr1:14136412-14138245	mock	virus	NOTEST	0.0132141	0	-1.79769e+308	-1.79769e+308	0.202485	1	no
XLOC_002561	XLOC_002561	AT1G40117	Chr1:15180907-15186517	mock	virus	NOTEST	0.00396463	0	-1.79769e+308	-1.79769e+308	0.197145	1	no
XLOC_002569	XLOC_002569	AT1G40137	Chr1:15300584-15304478	mock	virus	NOTEST	0.00183665	0	-1.79769e+308	-1.79769e+308	0.215387	1	no
XLOC_002574	XLOC_002574	AT1G40112	Chr1:15398666-15402377	mock	virus	NOTEST	0.00201869	0	-1.79769e+308	-1.79769e+308	0.214081	1	no
XLOC_002582	XLOC_002582	AT1G41115	Chr1:15457544-15460358	mock	virus	NOTEST	0.000490697	0	-1.79769e+308	-1.79769e+308	0.311076	1	no
XLOC_002584	XLOC_002584	AT1G41630	Chr1:15471423-15474237	mock	virus	NOTEST	0.000492354	0	-1.79769e+308	-1.79769e+308	0.311076	1	no
XLOC_002586	XLOC_002586	AT1G41660	Chr1:15478364-15481172	mock	virus	NOTEST	0.000495703	0	-1.79769e+308	-1.79769e+308	0.310878	1	no
XLOC_002592	XLOC_002592	AT1G41726	Chr1:15503359-15503986	mock	virus	NOTEST	0.0343215	0	-1.79769e+308	-1.79769e+308	0.202485	1	no
XLOC_002607	XLOC_002607	AT1G41930	Chr1:15685410-15695693	mock	virus	NOTEST	0.00101944	0	-1.79769e+308	-1.79769e+308	0.214497	1	no
XLOC_002628	XLOC_002628	AT1G42450	Chr1:15909366-15912626	mock	virus	NOTEST	0.0115024	0	-1.79769e+308	-1.79769e+308	0.189513	1	no
XLOC_002657	XLOC_002657	AT1G42705	Chr1:16071340-16073512	mock	virus	NOTEST	0.0046333	0	-1.79769e+308	-1.79769e+308	0.214497	1	no
XLOC_002664	XLOC_002664	AT1G42924	Chr1:16118445-16121623	mock	virus	NOTEST	2.38742e-05	0	-1.79769e+308	-1.79769e+308	0.455373	1	no
XLOC_002672	XLOC_002672	AT1G43020	Chr1:16155402-16157911	mock	virus	NOTEST	0.0132876	0	-1.79769e+308	-1.79769e+308	0.218334	1	no
XLOC_002733	XLOC_002733	AT1G43800	Chr1:16577609-16579722	mock	virus	NOTEST	0.0216006	0	-1.79769e+308	-1.79769e+308	0.195023	1	no
XLOC_002750	XLOC_002750	AT1G44010	Chr1:16714621-16715564	mock	virus	NOTEST	0.0214665	0	-1.79769e+308	-1.79769e+308	0.214497	1	no
XLOC_002769	XLOC_002769	AT1G44740	Chr1:16887403-16889155	mock	virus	NOTEST	0.010131	0	-1.79769e+308	-1.79769e+308	0.214497	1	no
XLOC_002902	XLOC_002902	-	Chr1:17580475-17580758	mock	virus	OK	0.292729	0	-1.79769e+308	-1.79769e+308	0.195023	0.796887	no
XLOC_003079	XLOC_003079	-	Chr1:18634831-18635371	mock	virus	NOTEST	0.0310788	0	-1.79769e+308	-1.79769e+308	0.214497	1	no
XLOC_003228	XLOC_003228	AT1G52660	Chr1:19613474-19614796	mock	virus	NOTEST	0.00891709	0	-1.79769e+308	-1.79769e+308	0.214497	1	no
XLOC_003252	XLOC_003252	AT1G53010	Chr1:19747846-19748383	mock	virus	NOTEST	0.0457609	0	-1.79769e+308	-1.79769e+308	0.202485	1	no
XLOC_003294	XLOC_003294	AT1G53542	Chr1:19981627-19981813	mock	virus	OK	2.25588	0	-1.79769e+308	-1.79769e+308	0.195023	0.796887	no
XLOC_003305	XLOC_003305	AT1G53687	Chr1:20041517-20041734	mock	virus	OK	0.423426	0	-1.79769e+308	-1.79769e+308	0.202485	0.796887	no
XLOC_003387	XLOC_003387	AT1G54940	Chr1:20481689-20484541	mock	virus	NOTEST	0.00609662	0	-1.79769e+308	-1.79769e+308	0.214497	1	no
XLOC_003437	XLOC_003437	AT1G55580	Chr1:20764010-20765752	mock	virus	NOTEST	0.0172825	0	-1.79769e+308	-1.79769e+308	0.195023	1	no
XLOC_003694	XLOC_003694	AT1G59790	Chr1:22001503-22003385	mock	virus	NOTEST	0.019213	0	-1.79769e+308	-1.79769e+308	0.202485	1	no
XLOC_003719	XLOC_003719	AT1G60095	Chr1:22160098-22162419	mock	virus	NOTEST	0.0536792	0	-1.79769e+308	-1.79769e+308	0.172896	1	no
XLOC_003720	XLOC_003720	AT1G60110	Chr1:22168501-22170649	mock	virus	NOTEST	0.0660208	0	-1.79769e+308	-1.79769e+308	0.166573	1	no
XLOC_003761	XLOC_003761	AT1G60980	Chr1:22452572-22454140	mock	virus	NOTEST	0.00884667	0	-1.79769e+308	-1.79769e+308	0.214497	1	no
XLOC_003869	XLOC_003869	AT1G62421	Chr1:23099483-23099889	mock	virus	NOTEST	0.0417788	0	-1.79769e+308	-1.79769e+308	0.214497	1	no
XLOC_003902	XLOC_003902	AT1G62940	Chr1:23310534-23312747	mock	virus	NOTEST	0.00646515	0	-1.79769e+308	-1.79769e+308	0.214497	1	no
XLOC_003916	XLOC_003916	AT1G63105	Chr1:23404140-23404509	mock	virus	OK	0.29627	0	-1.79769e+308	-1.79769e+308	0.178229	0.796887	no
XLOC_003988	XLOC_003988	AT1G64235	Chr1:23836248-23836620	mock	virus	OK	0.089335	0	-1.79769e+308	-1.79769e+308	0.202485	0.796887	no
XLOC_004068	XLOC_004068	AT1G65300	Chr1:24254928-24255765	mock	virus	NOTEST	0.0150522	0	-1.79769e+308	-1.79769e+308	0.214497	1	no
XLOC_004181	XLOC_004181	AT1G66850	Chr1:24936957-24937434	mock	virus	NOTEST	0.0641391	0	-1.79769e+308	-1.79769e+308	0.202485	1	no
XLOC_004199	XLOC_004199	AT1G67100	Chr1:25053733-25054847	mock	virus	NOTEST	0.0352101	0	-1.79769e+308	-1.79769e+308	0.195023	1	no
XLOC_004343	XLOC_004343	AT1G68960	Chr1:25929895-25931257	mock	virus	NOTEST	0.0239228	0	-1.79769e+308	-1.79769e+308	0.199639	1	no
XLOC_004400	XLOC_004400	-	Chr1:26209715-26210001	mock	virus	OK	0.19076	0	-1.79769e+308	-1.79769e+308	0.202485	0.796887	no
XLOC_004431	XLOC_004431	AT1G70040	Chr1:26381232-26382131	mock	virus	NOTEST	0.0463266	0	-1.79769e+308	-1.79769e+308	0.195023	1	no
XLOC_004541	XLOC_004541	-	Chr1:26973566-26981029	mock	virus	OK	0.4653	0	-1.79769e+308	-1.79769e+308	0.477111	0.999998	no
XLOC_004709	XLOC_004709	AT1G74130	Chr1:27873610-27876033	mock	virus	OK	0.0930079	0	-1.79769e+308	-1.79769e+308	0.195913	0.796887	no
XLOC_004811	XLOC_004811	-	Chr1:28420321-28420635	mock	virus	OK	0.0771672	0	-1.79769e+308	-1.79769e+308	0.214497	0.796887	no
XLOC_004859	XLOC_004859	AT1G76500	Chr1:28705526-28706562	mock	virus	NOTEST	0.0107848	0	-1.79769e+308	-1.79769e+308	0.214497	1	no
XLOC_005259	XLOC_005259	AT1G02630	Chr1:560609-562424	mock	virus	OK	0.179804	0	-1.79769e+308	-1.79769e+308	0.252884	0.840076	no
XLOC_005271	XLOC_005271	AT1G02830	Chr1:625144-625608	mock	virus	NOTEST	0.042862	0	-1.79769e+308	-1.79769e+308	0.214497	1	no
XLOC_005283	XLOC_005283	AT1G02965	Chr1:671660-672814	mock	virus	NOTEST	0.0244216	0	-1.79769e+308	-1.79769e+308	0.214497	1	no
XLOC_005387	XLOC_005387	AT1G04660	Chr1:1300485-1301773	mock	virus	OK	0.297023	0	-1.79769e+308	-1.79769e+308	0.145672	0.796887	no
XLOC_005464	XLOC_005464	AT1G05577	Chr1:1662369-1664398	mock	virus	NOTEST	0.0124215	0	-1.79769e+308	-1.79769e+308	0.202485	1	no
XLOC_005471	XLOC_005471	AT1G05660	Chr1:1694285-1696058	mock	virus	NOTEST	0.00895342	0	-1.79769e+308	-1.79769e+308	0.214497	1	no
XLOC_005676	XLOC_005676	-	Chr1:2865516-2865792	mock	virus	OK	0.107615	0	-1.79769e+308	-1.79769e+308	0.214497	0.796887	no
XLOC_005797	XLOC_005797	-	Chr1:3529512-3529759	mock	virus	OK	0.140187	0	-1.79769e+308	-1.79769e+308	0.214497	0.796887	no
XLOC_005812	XLOC_005812	AT1G10880	Chr1:3624034-3627082	mock	virus	NOTEST	0.00908182	0	-1.79769e+308	-1.79769e+308	0.202485	1	no
XLOC_005828	XLOC_005828	AT1G11112	Chr1:3712998-3713735	mock	virus	NOTEST	0.0526047	0	-1.79769e+308	-1.79769e+308	0.195023	1	no
XLOC_005846	XLOC_005846	AT1G11362	Chr1:3824509-3825196	mock	virus	NOTEST	0.0195154	0	-1.79769e+308	-1.79769e+308	0.214497	1	no
XLOC_006001	XLOC_006001	-	Chr1:4697499-4698167	mock	virus	NOTEST	0.021821	0	-1.79769e+308	-1.79769e+308	0.214497	1	no
XLOC_006042	XLOC_006042	AT1G14420	Chr1:4931565-4933515	mock	virus	NOTEST	0.019317	0	-1.79769e+308	-1.79769e+308	0.189513	1	no
XLOC_006057	XLOC_006057	-	Chr1:4996756-4997187	mock	virus	OK	0.341017	0	-1.79769e+308	-1.79769e+308	0.22851	0.804983	no
XLOC_006071	XLOC_006071	AT1G14760	Chr1:5084351-5085213	mock	virus	NOTEST	0.0372752	0	-1.79769e+308	-1.79769e+308	0.208234	1	no
XLOC_006166	XLOC_006166	AT1G16290	Chr1:5570752-5573538	mock	virus	NOTEST	0.034672	0	-1.79769e+308	-1.79769e+308	0.185107	1	no
XLOC_006195	XLOC_006195	AT1G16905	Chr1:5782454-5783840	mock	virus	NOTEST	0.0165272	0	-1.79769e+308	-1.79769e+308	0.202485	1	no
XLOC_006216	XLOC_006216	-	Chr1:5946496-5946759	mock	virus	OK	0.106446	0	-1.79769e+308	-1.79769e+308	0.214497	0.796887	no
XLOC_006312	XLOC_006312	AT1G18835	Chr1:6496097-6496396	mock	virus	OK	0.236354	0	-1.79769e+308	-1.79769e+308	0.189513	0.796887	no
XLOC_006350	XLOC_006350	AT1G19390	Chr1:6700771-6703368	mock	virus	NOTEST	0.00780381	0	-1.79769e+308	-1.79769e+308	0.202485	1	no
XLOC_006357	XLOC_006357	AT1G19500	Chr1:6754785-6755684	mock	virus	OK	0.737884	0	-1.79769e+308	-1.79769e+308	0.144498	0.796887	no
XLOC_006537	XLOC_006537	-	Chr1:7739694-7740012	mock	virus	OK	0.0875922	0	-1.79769e+308	-1.79769e+308	0.274599	0.873235	no
XLOC_006636	XLOC_006636	AT1G23580	Chr1:8357445-8358805	mock	virus	NOTEST	0.0440111	0	-1.79769e+308	-1.79769e+308	0.185107	1	no
XLOC_006637	XLOC_006637	AT1G23590	Chr1:8359124-8360645	mock	virus	NOTEST	0.00880109	0	-1.79769e+308	-1.79769e+308	0.287259	1	no
XLOC_006638	XLOC_006638	AT1G23600	Chr1:8361003-8362485	mock	virus	OK	0.104352	0	-1.79769e+308	-1.79769e+308	0.251732	0.839554	no
XLOC_006715	XLOC_006715	AT1G24620	Chr1:8723711-8724459	mock	virus	NOTEST	0.0507503	0	-1.79769e+308	-1.79769e+308	0.195023	1	no
XLOC_006727	XLOC_006727	AT1G24967	Chr1:8793820-8797942	mock	virus	NOTEST	0.00496048	0	-1.79769e+308	-1.79769e+308	0.202485	1	no
XLOC_006833	XLOC_006833	AT1G27040	Chr1:9386783-9390042	mock	virus	NOTEST	0.0453928	0	-1.79769e+308	-1.79769e+308	0.197052	1	no
XLOC_006910	XLOC_006910	AT1G28300	Chr1:9896866-9899876	mock	virus	OK	0.238006	0	-1.79769e+308	-1.79769e+308	0.145079	0.796887	no
XLOC_006938	XLOC_006938	AT1G28640	Chr1:10067562-10069177	mock	virus	NOTEST	0.00890968	0	-1.79769e+308	-1.79769e+308	0.214497	1	no
XLOC_007065	XLOC_007065	AT1G30780	Chr1:10923918-10926561	mock	virus	NOTEST	0.0161581	0	-1.79769e+308	-1.79769e+308	0.202485	1	no
XLOC_007108	XLOC_007108	-	Chr1:11139770-11140052	mock	virus	OK	0.539807	0	-1.79769e+308	-1.79769e+308	0.181416	0.796887	no
XLOC_007128	XLOC_007128	AT1G31380	Chr1:11240450-11241099	mock	virus	NOTEST	0.0220095	0	-1.79769e+308	-1.79769e+308	0.214497	1	no
XLOC_007233	XLOC_007233	AT1G32770	Chr1:11865342-11866950	mock	virus	NOTEST	0.0665579	0	-1.79769e+308	-1.79769e+308	0.175417	1	no
XLOC_007238	XLOC_007238	AT1G32840	Chr1:11896545-11899695	mock	virus	NOTEST	0.0085885	0	-1.79769e+308	-1.79769e+308	0.202485	1	no
XLOC_007274	XLOC_007274	AT1G33460	Chr1:12140011-12142760	mock	virus	NOTEST	0.0032101	0	-1.79769e+308	-1.79769e+308	0.214497	1	no
XLOC_007325	XLOC_007325	-	Chr1:12383775-12384244	mock	virus	OK	0.0696936	0	-1.79769e+308	-1.79769e+308	0.202485	0.796887	no
XLOC_007341	XLOC_007341	AT1G34310	Chr1:12508547-12511520	mock	virus	NOTEST	0.0111622	0	-1.79769e+308	-1.79769e+308	0.202485	1	no
XLOC_007342	XLOC_007342	AT1G34315	Chr1:12514105-12516521	mock	virus	NOTEST	0.0331433	0	-1.79769e+308	-1.79769e+308	0.202485	1	no
XLOC_007395	XLOC_007395	AT1G35143	Chr1:12855007-12855133	mock	virus	OK	13.4066	0	-1.79769e+308	-1.79769e+308	0.202485	0.796887	no
XLOC_007402	XLOC_007402	AT1G35186	Chr1:12885605-12886983	mock	virus	NOTEST	0.00896307	0	-1.79769e+308	-1.79769e+308	0.214497	1	no
XLOC_007408	XLOC_007408	-	Chr1:12905353-12905844	mock	virus	OK	0.338662	0	-1.79769e+308	-1.79769e+308	0.170608	0.796887	no
XLOC_007447	XLOC_007447	AT1G35630	Chr1:13162965-13164512	mock	virus	OK	0.0863121	0	-1.79769e+308	-1.79769e+308	0.175417	0.796887	no
XLOC_007454	XLOC_007454	AT1G35750	Chr1:13253397-13255570	mock	virus	NOTEST	0.00698828	0	-1.79769e+308	-1.79769e+308	0.214497	1	no
XLOC_007463	XLOC_007463	AT1G35880	Chr1:13339850-13341228	mock	virus	NOTEST	0.0270083	0	-1.79769e+308	-1.79769e+308	0.214497	1	no
XLOC_007471	XLOC_007471	AT1G35995	Chr1:13418826-13421119	mock	virus	NOTEST	0.00791503	0	-1.79769e+308	-1.79769e+308	0.202485	1	no
XLOC_007487	XLOC_007487	AT1G36200	Chr1:13577454-13580996	mock	virus	NOTEST	0.00290414	0	-1.79769e+308	-1.79769e+308	0.214497	1	no
XLOC_007565	XLOC_007565	AT1G37140	Chr1:14170350-14172041	mock	virus	NOTEST	0.0231638	0	-1.79769e+308	-1.79769e+308	0.285486	1	no
XLOC_007572	XLOC_007572	AT1G37340	Chr1:14218096-14223712	mock	virus	NOTEST	0.00417877	0	-1.79769e+308	-1.79769e+308	0.195023	1	no
XLOC_007573	XLOC_007573	AT1G37735	Chr1:14257070-14260655	mock	virus	NOTEST	0.00216767	0	-1.79769e+308	-1.79769e+308	0.214497	1	no
XLOC_007642	XLOC_007642	AT1G41840	Chr1:15617321-15622910	mock	virus	NOTEST	0.000202573	0	-1.79769e+308	-1.79769e+308	0.346487	1	no
XLOC_007666	XLOC_007666	AT1G42367	Chr1:15834634-15835087	mock	virus	OK	0.0981451	0	-1.79769e+308	-1.79769e+308	0.195023	0.796887	no
XLOC_007744	XLOC_007744	AT1G43667	Chr1:16465055-16465565	mock	virus	NOTEST	0.0231996	0	-1.79769e+308	-1.79769e+308	0.214497	1	no
XLOC_007796	XLOC_007796	AT1G44180	Chr1:16807952-16810413	mock	virus	NOTEST	5.89741e-07	0	-1.79769e+308	-1.79769e+308	0.495728	1	no
XLOC_007804	XLOC_007804	AT1G44478	Chr1:16852340-16853238	mock	virus	NOTEST	0.0394469	0	-1.79769e+308	-1.79769e+308	0.202485	1	no
XLOC_007895	XLOC_007895	AT1G47603	Chr1:17496838-17498110	mock	virus	OK	0.446144	0	-1.79769e+308	-1.79769e+308	0.143368	0.796887	no
XLOC_007896	XLOC_007896	-	Chr1:17498907-17499296	mock	virus	OK	0.298882	0	-1.79769e+308	-1.79769e+308	0.199639	0.796887	no
XLOC_007910	XLOC_007910	-	Chr1:17588213-17588726	mock	virus	OK	0.0698948	0	-1.79769e+308	-1.79769e+308	0.271768	0.869664	no
XLOC_007981	XLOC_007981	-	Chr1:18027700-18028086	mock	virus	NOTEST	0.0507157	0	-1.79769e+308	-1.79769e+308	0.214497	1	no
XLOC_008065	XLOC_008065	AT1G50080	Chr1:18554000-18554276	mock	virus	OK	0.0786553	0	-1.79769e+308	-1.79769e+308	0.214497	0.796887	no
XLOC_008081	XLOC_008081	-	Chr1:18641822-18642377	mock	virus	NOTEST	0.0319364	0	-1.79769e+308	-1.79769e+308	0.214497	1	no
XLOC_008101	XLOC_008101	AT1G50650	Chr1:18763772-18764297	mock	virus	NOTEST	0.0296118	0	-1.79769e+308	-1.79769e+308	0.214497	1	no
XLOC_008169	XLOC_008169	AT1G51802	Chr1:19218591-19218783	mock	virus	OK	1.07209	0	-1.79769e+308	-1.79769e+308	0.202485	0.796887	no
XLOC_008177	XLOC_008177	AT1G51870	Chr1:19262878-19267001	mock	virus	NOTEST	0.0280778	0	-1.79769e+308	-1.79769e+308	0.175417	1	no
XLOC_008309	XLOC_008309	AT1G53610	Chr1:20008995-20009320	mock	virus	OK	0.101253	0	-1.79769e+308	-1.79769e+308	0.214497	0.796887	no
XLOC_008321	XLOC_008321	AT1G53683	Chr1:20039462-20039616	mock	virus	OK	1.66403	0	-1.79769e+308	-1.79769e+308	0.214497	0.796887	no
XLOC_008399	XLOC_008399	AT1G54980	Chr1:20507374-20508355	mock	virus	OK	0.0787632	0	-1.79769e+308	-1.79769e+308	0.195023	0.796887	no
XLOC_008568	XLOC_008568	AT1G58130	Chr1:21523335-21524056	mock	virus	NOTEST	0.0358874	0	-1.79769e+308	-1.79769e+308	0.202485	1	no
XLOC_008642	XLOC_008642	AT1G59950	Chr1:22068032-22070588	mock	virus	NOTEST	0.0115911	0	-1.79769e+308	-1.79769e+308	0.214497	1	no
XLOC_008646	XLOC_008646	-	Chr1:22087973-22088246	mock	virus	OK	0.434148	0	-1.79769e+308	-1.79769e+308	0.189513	0.796887	no
XLOC_008680	XLOC_008680	AT1G60350	Chr1:22241272-22242235	mock	virus	NOTEST	0.0115054	0	-1.79769e+308	-1.79769e+308	0.214497	1	no
XLOC_008741	XLOC_008741	AT1G61093	Chr1:22501884-22502941	mock	virus	NOTEST	0.0449011	0	-1.79769e+308	-1.79769e+308	0.195023	1	no
XLOC_008754	XLOC_008754	AT1G61270	Chr1:22599664-22602140	mock	virus	NOTEST	0.0448447	0	-1.79769e+308	-1.79769e+308	0.185107	1	no
XLOC_008771	XLOC_008771	-	Chr1:22689257-22689500	mock	virus	OK	0.379046	0	-1.79769e+308	-1.79769e+308	0.202485	0.796887	no
XLOC_008833	XLOC_008833	AT1G62230	Chr1:22990974-22991679	mock	virus	NOTEST	0.0624388	0	-1.79769e+308	-1.79769e+308	0.195023	1	no
XLOC_008865	XLOC_008865	-	Chr1:23219060-23219393	mock	virus	OK	0.277501	0	-1.79769e+308	-1.79769e+308	0.189513	0.796887	no
XLOC_008964	XLOC_008964	AT1G64195	Chr1:23827710-23828048	mock	virus	OK	0.246372	0	-1.79769e+308	-1.79769e+308	0.214497	0.796887	no
XLOC_008984	XLOC_008984	-	Chr1:23964146-23964418	mock	virus	OK	0.202236	0	-1.79769e+308	-1.79769e+308	0.202485	0.796887	no
XLOC_009071	XLOC_009071	AT1G65880	Chr1:24508632-24510742	mock	virus	OK	0.149594	0	-1.79769e+308	-1.79769e+308	0.149527	0.796887	no
XLOC_009106	XLOC_009106	AT1G66290	Chr1:24713305-24714843	mock	virus	NOTEST	0.00947119	0	-1.79769e+308	-1.79769e+308	0.214497	1	no
XLOC_009180	XLOC_009180	-	Chr1:25171279-25171714	mock	virus	NOTEST	0.0435708	0	-1.79769e+308	-1.79769e+308	0.214497	1	no
XLOC_009205	XLOC_009205	-	Chr1:25306046-25306254	mock	virus	OK	0.758223	0	-1.79769e+308	-1.79769e+308	0.202485	0.796887	no
XLOC_009228	XLOC_009228	AT1G67855	Chr1:25442255-25443019	mock	virus	OK	0.0803123	0	-1.79769e+308	-1.79769e+308	0.4698	0.999998	no
XLOC_009317	XLOC_009317	AT1G69140	Chr1:25991519-25991872	mock	virus	OK	0.347974	0	-1.79769e+308	-1.79769e+308	0.185107	0.796887	no
XLOC_009392	XLOC_009392	AT1G70209	Chr1:26439652-26439796	mock	virus	OK	2.71175	0	-1.79769e+308	-1.79769e+308	0.214497	0.796887	no
XLOC_009405	XLOC_009405	AT1G70380	Chr1:26526211-26527345	mock	virus	OK	0.082638	0	-1.79769e+308	-1.79769e+308	0.175417	0.796887	no
XLOC_009433	XLOC_009433	AT1G70880	Chr1:26722880-26723778	mock	virus	NOTEST	0.055791	0	-1.79769e+308	-1.79769e+308	0.189513	1	no
XLOC_009593	XLOC_009593	AT1G73560	Chr1:27649694-27650471	mock	virus	NOTEST	0.0258426	0	-1.79769e+308	-1.79769e+308	0.214497	1	no
XLOC_009745	XLOC_009745	-	Chr1:28503777-28504403	mock	virus	NOTEST	0.0163834	0	-1.79769e+308	-1.79769e+308	0.214497	1	no
XLOC_009818	XLOC_009818	AT1G76952	Chr1:28914283-28914952	mock	virus	OK	0.829303	0	-1.79769e+308	-1.79769e+308	0.152502	0.796887	no
XLOC_009889	XLOC_009889	AT1G77790	Chr1:29250691-29251976	mock	virus	NOTEST	0.00996465	0	-1.79769e+308	-1.79769e+308	0.214497	1	no
XLOC_010058	XLOC_010058	AT1G80340	Chr1:30200692-30202200	mock	virus	NOTEST	0.00956874	0	-1.79769e+308	-1.79769e+308	0.214497	1	no
XLOC_010317	XLOC_010317	AT2G03970	Chr2:1253608-1254478	mock	virus	NOTEST	0.0141402	0	-1.79769e+308	-1.79769e+308	0.214497	1	no
XLOC_010319	XLOC_010319	AT2G03990	Chr2:1265117-1267026	mock	virus	NOTEST	0.0136371	0	-1.79769e+308	-1.79769e+308	0.195023	1	no
XLOC_010325	XLOC_010325	AT2G04033	Chr2:1293111-1293488	mock	virus	OK	1.22192	0	-1.79769e+308	-1.79769e+308	0.166573	0.796887	no
XLOC_010451	XLOC_010451	AT2G05600	Chr2:2072645-2073547	mock	virus	NOTEST	0.0160665	0	-1.79769e+308	-1.79769e+308	0.214497	1	no
XLOC_010471	XLOC_010471	AT2G05915	Chr2:2263150-2264542	mock	virus	OK	0.0913031	0	-1.79769e+308	-1.79769e+308	0.385676	0.993909	no
XLOC_010475	XLOC_010475	AT2G05960	Chr2:2302802-2307974	mock	virus	NOTEST	0.00321129	0	-1.79769e+308	-1.79769e+308	0.202485	1	no
XLOC_010516	XLOC_010516	AT2G06480	Chr2:2570236-2570643	mock	virus	NOTEST	0.0503085	0	-1.79769e+308	-1.79769e+308	0.214497	1	no
XLOC_010660	XLOC_010660	AT2G07827	Chr2:3474995-3476845	mock	virus	NOTEST	0.0487743	0	-1.79769e+308	-1.79769e+308	0.208234	1	no
XLOC_010740	XLOC_010740	AT2G10510	Chr2:4051548-4055823	mock	virus	NOTEST	0.00430335	0	-1.79769e+308	-1.79769e+308	0.202485	1	no
XLOC_010774	XLOC_010774	AT2G10975	Chr2:4335136-4335909	mock	virus	OK	0.0703769	0	-1.79769e+308	-1.79769e+308	0.202485	0.796887	no
XLOC_010814	XLOC_010814	AT2G11530	Chr2:4624738-4626409	mock	virus	NOTEST	0.00615998	0	-1.79769e+308	-1.79769e+308	0.214497	1	no
XLOC_010829	XLOC_010829	-	Chr2:4726340-4726654	mock	virus	OK	0.0807595	0	-1.79769e+308	-1.79769e+308	0.214497	0.796887	no
XLOC_010841	XLOC_010841	AT2G11980	Chr2:4827926-4829212	mock	virus	NOTEST	0.00923109	0	-1.79769e+308	-1.79769e+308	0.214497	1	no
XLOC_010872	XLOC_010872	AT2G12510	Chr2:5100104-5103592	mock	virus	NOTEST	0.00614048	0	-1.79769e+308	-1.79769e+308	0.195023	1	no
XLOC_010906	XLOC_010906	AT2G12905	Chr2:5296363-5296582	mock	virus	OK	0.21193	0	-1.79769e+308	-1.79769e+308	0.214497	0.796887	no
XLOC_010937	XLOC_010937	AT2G13180	Chr2:5463577-5464637	mock	virus	NOTEST	0.0223047	0	-1.79769e+308	-1.79769e+308	0.202485	1	no
XLOC_011063	XLOC_011063	AT2G14820	Chr2:6358863-6361300	mock	virus	NOTEST	0.0142394	0	-1.79769e+308	-1.79769e+308	0.195023	1	no
XLOC_011112	XLOC_011112	-	Chr2:6647426-6647825	mock	virus	NOTEST	0.0351241	0	-1.79769e+308	-1.79769e+308	0.214497	1	no
XLOC_011289	XLOC_011289	-	Chr2:7720001-7720633	mock	virus	NOTEST	0.0239204	0	-1.79769e+308	-1.79769e+308	0.271768	1	no
XLOC_011434	XLOC_011434	AT2G19806	Chr2:8545633-8547002	mock	virus	NOTEST	0.0171031	0	-1.79769e+308	-1.79769e+308	0.202485	1	no
XLOC_011494	XLOC_011494	AT2G20784	Chr2:8949620-8949776	mock	virus	OK	1.84905	0	-1.79769e+308	-1.79769e+308	0.214497	0.796887	no
XLOC_011682	XLOC_011682	AT2G23220	Chr2:9884549-9886752	mock	virus	NOTEST	0.00697648	0	-1.79769e+308	-1.79769e+308	0.214497	1	no
XLOC_011707	XLOC_011707	AT2G23673	Chr2:10064204-10065748	mock	virus	OK	0.349922	0	-1.79769e+308	-1.79769e+308	0.175417	0.796887	no
XLOC_011813	XLOC_011813	-	Chr2:10651082-10651440	mock	virus	NOTEST	0.0544878	0	-1.79769e+308	-1.79769e+308	0.214497	1	no
XLOC_011869	XLOC_011869	AT2G25780	Chr2:10995140-10996024	mock	virus	OK	0.139828	0	-1.79769e+308	-1.79769e+308	0.175417	0.796887	no
XLOC_011934	XLOC_011934	AT2G26720	Chr2:11384781-11385402	mock	virus	NOTEST	0.0379209	0	-1.79769e+308	-1.79769e+308	0.202485	1	no
XLOC_012074	XLOC_012074	AT2G28920	Chr2:12418016-12418454	mock	virus	OK	0.103262	0	-1.79769e+308	-1.79769e+308	0.195023	0.796887	no
XLOC_012077	XLOC_012077	AT2G28970	Chr2:12443918-12448163	mock	virus	NOTEST	0.00436568	0	-1.79769e+308	-1.79769e+308	0.214497	1	no
XLOC_012179	XLOC_012179	AT2G30730	Chr2:13093144-13094677	mock	virus	NOTEST	0.0104876	0	-1.79769e+308	-1.79769e+308	0.214497	1	no
XLOC_012247	XLOC_012247	-	Chr2:13507319-13507689	mock	virus	NOTEST	0.0484919	0	-1.79769e+308	-1.79769e+308	0.214497	1	no
XLOC_012261	XLOC_012261	AT2G31930	Chr2:13577554-13578248	mock	virus	NOTEST	0.0475764	0	-1.79769e+308	-1.79769e+308	0.195023	1	no
XLOC_012337	XLOC_012337	AT2G32885	Chr2:13951685-13957748	mock	virus	NOTEST	0.0384816	0	-1.79769e+308	-1.79769e+308	0.4553	1	no
XLOC_012359	XLOC_012359	-	Chr2:14125214-14125537	mock	virus	OK	0.185477	0	-1.79769e+308	-1.79769e+308	0.195023	0.796887	no
XLOC_012394	XLOC_012394	-	Chr2:14287176-14287423	mock	virus	OK	0.3956	0	-1.79769e+308	-1.79769e+308	0.195023	0.796887	no
XLOC_012478	XLOC_012478	AT2G34910	Chr2:14726799-14731156	mock	virus	NOTEST	0.0145342	0	-1.79769e+308	-1.79769e+308	0.456871	1	no
XLOC_012494	XLOC_012494	AT2G35200	Chr2:14833847-14834624	mock	virus	NOTEST	0.0632435	0	-1.79769e+308	-1.79769e+308	0.189513	1	no
XLOC_012596	XLOC_012596	AT2G36695	Chr2:15382660-15383440	mock	virus	OK	0.17165	0	-1.79769e+308	-1.79769e+308	0.178229	0.796887	no
XLOC_012603	XLOC_012603	AT2G36815	Chr2:15440768-15441276	mock	virus	NOTEST	0.0574485	0	-1.79769e+308	-1.79769e+308	0.283085	1	no
XLOC_012654	XLOC_012654	-	Chr2:15732606-15732998	mock	virus	NOTEST	0.0397908	0	-1.79769e+308	-1.79769e+308	0.214497	1	no
XLOC_012710	XLOC_012710	-	Chr2:16052329-16052941	mock	virus	NOTEST	0.0478994	0	-1.79769e+308	-1.79769e+308	0.202485	1	no
XLOC_012822	XLOC_012822	AT2G39855	Chr2:16637676-16639308	mock	virus	NOTEST	0.0339916	0	-1.79769e+308	-1.79769e+308	0.199639	1	no
XLOC_012824	XLOC_012824	AT2G39885	Chr2:16652100-16652233	mock	virus	OK	10.003	0	-1.79769e+308	-1.79769e+308	0.202485	0.796887	no
XLOC_012886	XLOC_012886	AT2G40680	Chr2:16972828-16973719	mock	virus	NOTEST	0.0210445	0	-1.79769e+308	-1.79769e+308	0.204278	1	no
XLOC_012895	XLOC_012895	-	Chr2:17006642-17007301	mock	virus	NOTEST	0.0205856	0	-1.79769e+308	-1.79769e+308	0.271768	1	no
XLOC_013402	XLOC_013402	-	Chr2:19564886-19565090	mock	virus	OK	0.303894	0	-1.79769e+308	-1.79769e+308	0.214497	0.796887	no
XLOC_013482	XLOC_013482	-	Chr2:289113-289752	mock	virus	OK	0.894359	0	-1.79769e+308	-1.79769e+308	0.241243	0.823568	no
XLOC_013513	XLOC_013513	AT2G02000	Chr2:469369-472070	mock	virus	NOTEST	0.00571572	0	-1.79769e+308	-1.79769e+308	0.214497	1	no
XLOC_013521	XLOC_013521	-	Chr2:541039-541242	mock	virus	OK	0.390375	0	-1.79769e+308	-1.79769e+308	0.214497	0.796887	no
XLOC_013614	XLOC_013614	AT2G03740	Chr2:1142724-1143988	mock	virus	NOTEST	0.0111663	0	-1.79769e+308	-1.79769e+308	0.214497	1	no
XLOC_013668	XLOC_013668	AT2G04290	Chr2:1485407-1490783	mock	virus	NOTEST	0.001463	0	-1.79769e+308	-1.79769e+308	0.214497	1	no
XLOC_013711	XLOC_013711	AT2G04925	Chr2:1729688-1730190	mock	virus	OK	0.128971	0	-1.79769e+308	-1.79769e+308	0.195023	0.796887	no
XLOC_013808	XLOC_013808	AT2G06180	Chr2:2419318-2422450	mock	virus	NOTEST	0.00334348	0	-1.79769e+308	-1.79769e+308	0.214497	1	no
XLOC_013869	XLOC_013869	AT2G07000	Chr2:2901869-2902290	mock	virus	OK	0.332084	0	-1.79769e+308	-1.79769e+308	0.185107	0.796887	no
XLOC_013883	XLOC_013883	AT2G07240	Chr2:3007101-3012333	mock	virus	NOTEST	0.00310055	0	-1.79769e+308	-1.79769e+308	0.214497	1	no
XLOC_013909	XLOC_013909	AT2G07600	Chr2:3188395-3190016	mock	virus	NOTEST	9.03819e-05	0	-1.79769e+308	-1.79769e+308	0.454517	1	no
XLOC_013998	XLOC_013998	AT2G09920	Chr2:3758115-3762630	mock	virus	NOTEST	0.00334477	0	-1.79769e+308	-1.79769e+308	0.202485	1	no
XLOC_014022	XLOC_014022	AT2G10190	Chr2:3875424-3881998	mock	virus	NOTEST	0.0498968	0	-1.79769e+308	-1.79769e+308	0.145672	1	no
XLOC_014091	XLOC_014091	AT2G11120	Chr2:4409344-4410577	mock	virus	NOTEST	0.00715182	0	-1.79769e+308	-1.79769e+308	0.214497	1	no
XLOC_014103	XLOC_014103	AT2G11271	Chr2:4485413-4485539	mock	virus	OK	43.4753	0	-1.79769e+308	-1.79769e+308	0.185107	0.796887	no
XLOC_014109	XLOC_014109	AT2G11430	Chr2:4559902-4564733	mock	virus	NOTEST	0.000176837	0	-1.79769e+308	-1.79769e+308	0.368166	1	no
XLOC_014136	XLOC_014136	-	Chr2:4797725-4798270	mock	virus	NOTEST	0.0358664	0	-1.79769e+308	-1.79769e+308	0.271768	1	no
XLOC_014138	XLOC_014138	AT2G11940	Chr2:4812742-4818142	mock	virus	NOTEST	0.0126859	0	-1.79769e+308	-1.79769e+308	0.175417	1	no
XLOC_014139	XLOC_014139	AT2G11970	Chr2:4826745-4827503	mock	virus	NOTEST	0.0145028	0	-1.79769e+308	-1.79769e+308	0.214497	1	no
XLOC_014164	XLOC_014164	AT2G12385	Chr2:4991987-4995221	mock	virus	NOTEST	0.00267088	0	-1.79769e+308	-1.79769e+308	0.214497	1	no
XLOC_014170	XLOC_014170	AT2G12420	Chr2:5027375-5029321	mock	virus	OK	0.100186	0	-1.79769e+308	-1.79769e+308	0.158068	0.796887	no
XLOC_014171	XLOC_014171	-	Chr2:5030901-5031230	mock	virus	NOTEST	0.0582686	0	-1.79769e+308	-1.79769e+308	0.214497	1	no
XLOC_014174	XLOC_014174	AT2G12461	Chr2:5049952-5050087	mock	virus	OK	69.322	0	-1.79769e+308	-1.79769e+308	0.164792	0.796887	no
XLOC_014182	XLOC_014182	AT2G12520	Chr2:5104417-5105816	mock	virus	NOTEST	0.0077624	0	-1.79769e+308	-1.79769e+308	0.214497	1	no
XLOC_014198	XLOC_014198	AT2G12740	Chr2:5221308-5225867	mock	virus	NOTEST	0.0022798	0	-1.79769e+308	-1.79769e+308	0.214497	1	no
XLOC_014299	XLOC_014299	AT2G14020	Chr2:5893786-5894272	mock	virus	OK	0.113587	0	-1.79769e+308	-1.79769e+308	0.189513	0.796887	no
XLOC_014333	XLOC_014333	AT2G14410	Chr2:6121371-6124329	mock	virus	NOTEST	0.0032796	0	-1.79769e+308	-1.79769e+308	0.214497	1	no
XLOC_014339	XLOC_014339	AT2G14510	Chr2:6171132-6175052	mock	virus	NOTEST	0.0110926	0	-1.79769e+308	-1.79769e+308	0.195023	1	no
XLOC_014356	XLOC_014356	AT2G14760	Chr2:6321586-6323397	mock	virus	NOTEST	0.0134648	0	-1.79769e+308	-1.79769e+308	0.208234	1	no
XLOC_014378	XLOC_014378	-	Chr2:6503094-6503553	mock	virus	OK	0.163465	0	-1.79769e+308	-1.79769e+308	0.291123	0.895357	no
XLOC_014386	XLOC_014386	-	Chr2:6547255-6547566	mock	virus	OK	0.187639	0	-1.79769e+308	-1.79769e+308	0.195023	0.796887	no
XLOC_014389	XLOC_014389	AT2G15160	Chr2:6579902-6581815	mock	virus	NOTEST	0.0260574	0	-1.79769e+308	-1.79769e+308	0.189513	1	no
XLOC_014409	XLOC_014409	-	Chr2:6692955-6693673	mock	virus	NOTEST	0.0412152	0	-1.79769e+308	-1.79769e+308	0.202485	1	no
XLOC_014507	XLOC_014507	AT2G16676	Chr2:7230345-7232223	mock	virus	NOTEST	0.00649056	0	-1.79769e+308	-1.79769e+308	0.214497	1	no
XLOC_014508	XLOC_014508	AT2G16680	Chr2:7232291-7236283	mock	virus	NOTEST	0.00292967	0	-1.79769e+308	-1.79769e+308	0.214497	1	no
XLOC_014551	XLOC_014551	-	Chr2:7520346-7520866	mock	virus	NOTEST	0.0467125	0	-1.79769e+308	-1.79769e+308	0.202485	1	no
XLOC_014653	XLOC_014653	AT2G18980	Chr2:8233334-8235316	mock	virus	OK	0.109391	0	-1.79769e+308	-1.79769e+308	0.170608	0.796887	no
XLOC_014670	XLOC_014670	AT2G19290	Chr2:8362434-8367022	mock	virus	OK	0.246322	0	-1.79769e+308	-1.79769e+308	0.465991	0.999998	no
XLOC_014689	XLOC_014689	AT2G19630	Chr2:8490180-8491110	mock	virus	OK	0.116891	0	-1.79769e+308	-1.79769e+308	0.195913	0.796887	no
XLOC_014711	XLOC_014711	AT2G19970	Chr2:8623729-8624476	mock	virus	NOTEST	0.0285771	0	-1.79769e+308	-1.79769e+308	0.202485	1	no
XLOC_014712	XLOC_014712	AT2G19980	Chr2:8627698-8628220	mock	virus	OK	0.154202	0	-1.79769e+308	-1.79769e+308	0.181416	0.796887	no
XLOC_014787	XLOC_014787	AT2G21020	Chr2:9022777-9024211	mock	virus	NOTEST	0.0192381	0	-1.79769e+308	-1.79769e+308	0.202485	1	no
XLOC_014961	XLOC_014961	AT2G23660	Chr2:10060129-10061822	mock	virus	NOTEST	0.0087144	0	-1.79769e+308	-1.79769e+308	0.271768	1	no
XLOC_014975	XLOC_014975	AT2G23880	Chr2:10165991-10170262	mock	virus	NOTEST	0.00485057	0	-1.79769e+308	-1.79769e+308	0.202485	1	no
XLOC_015079	XLOC_015079	AT2G25230	Chr2:10747210-10748467	mock	virus	OK	0.16131	0	-1.79769e+308	-1.79769e+308	0.164792	0.796887	no
XLOC_015091	XLOC_015091	AT2G25340	Chr2:10792663-10793832	mock	virus	NOTEST	0.0209474	0	-1.79769e+308	-1.79769e+308	0.214497	1	no
XLOC_015192	XLOC_015192	AT2G26940	Chr2:11496517-11497378	mock	virus	NOTEST	0.0661229	0	-1.79769e+308	-1.79769e+308	0.181416	1	no
XLOC_015272	XLOC_015272	AT2G28010	Chr2:11930578-11931769	mock	virus	NOTEST	0.0089735	0	-1.79769e+308	-1.79769e+308	0.214497	1	no
XLOC_015288	XLOC_015288	AT2G28180	Chr2:12010993-12013890	mock	virus	NOTEST	0.0131966	0	-1.79769e+308	-1.79769e+308	0.195023	1	no
XLOC_015312	XLOC_015312	AT2G28490	Chr2:12178596-12181012	mock	virus	NOTEST	0.00500485	0	-1.79769e+308	-1.79769e+308	0.214497	1	no
XLOC_015330	XLOC_015330	AT2G28680	Chr2:12302962-12304799	mock	virus	NOTEST	0.0103416	0	-1.79769e+308	-1.79769e+308	0.214497	1	no
XLOC_015333	XLOC_015333	AT2G28700	Chr2:12317165-12318746	mock	virus	NOTEST	0.0297413	0	-1.79769e+308	-1.79769e+308	0.189513	1	no
XLOC_015485	XLOC_015485	AT2G30760	Chr2:13105769-13108863	mock	virus	OK	0.460038	0	-1.79769e+308	-1.79769e+308	0.496943	0.999998	no
XLOC_015567	XLOC_015567	-	Chr2:13570924-13574019	mock	virus	OK	0.380331	0	-1.79769e+308	-1.79769e+308	0.421258	0.999998	no
XLOC_015649	XLOC_015649	-	Chr2:14073554-14073832	mock	virus	OK	0.0815928	0	-1.79769e+308	-1.79769e+308	0.214497	0.796887	no
XLOC_015707	XLOC_015707	AT2G34020	Chr2:14371184-14373855	mock	virus	NOTEST	0.0052628	0	-1.79769e+308	-1.79769e+308	0.214497	1	no
XLOC_015726	XLOC_015726	AT2G34315	Chr2:14480218-14483056	mock	virus	OK	0.0861656	0	-1.79769e+308	-1.79769e+308	0.1922	0.796887	no
XLOC_015838	XLOC_015838	-	Chr2:15099928-15100480	mock	virus	NOTEST	0.0318442	0	-1.79769e+308	-1.79769e+308	0.214497	1	no
XLOC_015842	XLOC_015842	AT2G36040	Chr2:15130645-15130828	mock	virus	OK	0.637204	0	-1.79769e+308	-1.79769e+308	0.214497	0.796887	no
XLOC_015850	XLOC_015850	AT2G36190	Chr2:15174729-15177870	mock	virus	NOTEST	0.00457993	0	-1.79769e+308	-1.79769e+308	0.214497	1	no
XLOC_015867	XLOC_015867	AT2G36450	Chr2:15294302-15294857	mock	virus	NOTEST	0.0229775	0	-1.79769e+308	-1.79769e+308	0.214497	1	no
XLOC_015876	XLOC_015876	AT2G36560	Chr2:15329142-15332447	mock	virus	NOTEST	0.00519428	0	-1.79769e+308	-1.79769e+308	0.214497	1	no
XLOC_016009	XLOC_016009	-	Chr2:16051527-16051733	mock	virus	OK	1.0466	0	-1.79769e+308	-1.79769e+308	0.195023	0.796887	no
XLOC_016154	XLOC_016154	AT2G40450	Chr2:16892023-16892790	mock	virus	NOTEST	0.019412	0	-1.79769e+308	-1.79769e+308	0.214497	1	no
XLOC_016202	XLOC_016202	AT2G41225	Chr2:17191027-17191486	mock	virus	OK	0.0812317	0	-1.79769e+308	-1.79769e+308	0.202485	0.796887	no
XLOC_016558	XLOC_016558	-	Chr2:19094966-19095173	mock	virus	OK	0.763133	0	-1.79769e+308	-1.79769e+308	0.195023	0.796887	no
XLOC_016576	XLOC_016576	AT2G46740	Chr2:19205156-19207455	mock	virus	NOTEST	0.0112163	0	-1.79769e+308	-1.79769e+308	0.202485	1	no
XLOC_016709	XLOC_016709	AT3G01880	Chr3:307781-309560	mock	virus	NOTEST	0.0226899	0	-1.79769e+308	-1.79769e+308	0.189513	1	no
XLOC_016713	XLOC_016713	AT3G01961	Chr3:325180-325351	mock	virus	OK	2.35824	0	-1.79769e+308	-1.79769e+308	0.202485	0.796887	no
XLOC_016863	XLOC_016863	AT3G04410	Chr3:1168836-1169205	mock	virus	OK	0.203759	0	-1.79769e+308	-1.79769e+308	0.214497	0.796887	no
XLOC_016910	XLOC_016910	AT3G05150	Chr3:1440072-1443530	mock	virus	OK	0.111032	0	-1.79769e+308	-1.79769e+308	0.161747	0.796887	no
XLOC_016911	XLOC_016911	AT3G05152	Chr3:1443966-1445087	mock	virus	NOTEST	0.0573473	0	-1.79769e+308	-1.79769e+308	0.195023	1	no
XLOC_016975	XLOC_016975	AT3G06090	Chr3:1840772-1841012	mock	virus	OK	0.148305	0	-1.79769e+308	-1.79769e+308	0.214497	0.796887	no
XLOC_017191	XLOC_017191	AT3G10185	Chr3:3145578-3146199	mock	virus	OK	0.308374	0	-1.79769e+308	-1.79769e+308	0.189513	0.796887	no
XLOC_017230	XLOC_017230	AT3G10780	Chr3:3375106-3376334	mock	virus	NOTEST	0.0171762	0	-1.79769e+308	-1.79769e+308	0.214497	1	no
XLOC_017231	XLOC_017231	AT3G10790	Chr3:3377409-3378369	mock	virus	NOTEST	0.0266794	0	-1.79769e+308	-1.79769e+308	0.202485	1	no
XLOC_017301	XLOC_017301	AT3G11920	Chr3:3772310-3774887	mock	virus	NOTEST	0.0158127	0	-1.79769e+308	-1.79769e+308	0.195023	1	no
XLOC_017356	XLOC_017356	-	Chr3:4138126-4138655	mock	virus	NOTEST	0.0273565	0	-1.79769e+308	-1.79769e+308	0.214497	1	no
XLOC_017512	XLOC_017512	-	Chr3:5059090-5059300	mock	virus	OK	0.311984	0	-1.79769e+308	-1.79769e+308	0.214497	0.796887	no
XLOC_017541	XLOC_017541	AT3G15370	Chr3:5190571-5192077	mock	virus	NOTEST	0.0124695	0	-1.79769e+308	-1.79769e+308	0.214497	1	no
XLOC_017617	XLOC_017617	-	Chr3:5552690-5553114	mock	virus	NOTEST	0.0425965	0	-1.79769e+308	-1.79769e+308	0.214497	1	no
XLOC_017753	XLOC_017753	-	Chr3:6246082-6246689	mock	virus	NOTEST	0.0360175	0	-1.79769e+308	-1.79769e+308	0.271768	1	no
XLOC_017815	XLOC_017815	AT3G19070	Chr3:6593772-6594977	mock	virus	NOTEST	0.0103611	0	-1.79769e+308	-1.79769e+308	0.214497	1	no
XLOC_017879	XLOC_017879	AT3G20075	Chr3:7007315-7007653	mock	virus	OK	0.174706	0	-1.79769e+308	-1.79769e+308	0.195023	0.796887	no
XLOC_017934	XLOC_017934	AT3G20850	Chr3:7304156-7304561	mock	virus	NOTEST	0.05024	0	-1.79769e+308	-1.79769e+308	0.214497	1	no
XLOC_017971	XLOC_017971	-	Chr3:7472088-7472467	mock	virus	OK	0.0902356	0	-1.79769e+308	-1.79769e+308	0.202485	0.796887	no
XLOC_018056	XLOC_018056	AT3G22250	Chr3:7867752-7870229	mock	virus	NOTEST	0.0114779	0	-1.79769e+308	-1.79769e+308	0.202485	1	no
XLOC_018104	XLOC_018104	AT3G22870	Chr3:8096229-8097471	mock	virus	NOTEST	0.0104982	0	-1.79769e+308	-1.79769e+308	0.214497	1	no
XLOC_018154	XLOC_018154	AT3G23326	Chr3:8345770-8347062	mock	virus	OK	0.442751	0	-1.79769e+308	-1.79769e+308	0.46515	0.999998	no
XLOC_018210	XLOC_018210	AT3G23960	Chr3:8657735-8658944	mock	virus	OK	0.0939484	0	-1.79769e+308	-1.79769e+308	0.170608	0.796887	no
XLOC_018355	XLOC_018355	AT3G26010	Chr3:9511900-9513316	mock	virus	NOTEST	0.00919488	0	-1.79769e+308	-1.79769e+308	0.214497	1	no
XLOC_018366	XLOC_018366	AT3G26110	Chr3:9541482-9542114	mock	virus	NOTEST	0.0166773	0	-1.79769e+308	-1.79769e+308	0.214497	1	no
XLOC_018374	XLOC_018374	AT3G26235	Chr3:9602004-9602773	mock	virus	OK	0.176806	0	-1.79769e+308	-1.79769e+308	0.172896	0.796887	no
XLOC_018388	XLOC_018388	-	Chr3:9720251-9720673	mock	virus	NOTEST	0.0410543	0	-1.79769e+308	-1.79769e+308	0.214497	1	no
XLOC_018417	XLOC_018417	-	Chr3:9873777-9874159	mock	virus	OK	0.622262	0	-1.79769e+308	-1.79769e+308	0.170608	0.796887	no
XLOC_018418	XLOC_018418	-	Chr3:9874682-9875026	mock	virus	OK	3.97361	0	-1.79769e+308	-1.79769e+308	0.133999	0.796887	no
XLOC_018489	XLOC_018489	AT3G27970	Chr3:10389608-10391544	mock	virus	OK	0.350875	0	-1.79769e+308	-1.79769e+308	0.143368	0.796887	no
XLOC_018672	XLOC_018672	AT3G29786	Chr3:11651648-11652437	mock	virus	NOTEST	0.0429296	0	-1.79769e+308	-1.79769e+308	0.202485	1	no
XLOC_018674	XLOC_018674	AT3G29778	Chr3:11660601-11663681	mock	virus	NOTEST	0.0125024	0	-1.79769e+308	-1.79769e+308	0.189513	1	no
XLOC_018820	XLOC_018820	AT3G30859	Chr3:12637091-12637895	mock	virus	NOTEST	0.0127251	0	-1.79769e+308	-1.79769e+308	0.214497	1	no
XLOC_018822	XLOC_018822	AT3G30867	Chr3:12646168-12647549	mock	virus	NOTEST	0.0194984	0	-1.79769e+308	-1.79769e+308	0.202485	1	no
XLOC_018859	XLOC_018859	AT3G31915	Chr3:12907876-12912291	mock	virus	NOTEST	0.0137776	0	-1.79769e+308	-1.79769e+308	0.271768	1	no
XLOC_018870	XLOC_018870	AT3G32010	Chr3:12988333-12990208	mock	virus	NOTEST	0.0105107	0	-1.79769e+308	-1.79769e+308	0.200819	1	no
XLOC_018948	XLOC_018948	AT3G33058	Chr3:13601799-13606148	mock	virus	NOTEST	0.00779909	0	-1.79769e+308	-1.79769e+308	0.189513	1	no
XLOC_018955	XLOC_018955	AT3G33069	Chr3:13803172-13805953	mock	virus	NOTEST	0.00286589	0	-1.79769e+308	-1.79769e+308	0.214497	1	no
XLOC_018961	XLOC_018961	-	Chr3:13901349-13901959	mock	virus	NOTEST	0.0169975	0	-1.79769e+308	-1.79769e+308	0.214497	1	no
XLOC_018966	XLOC_018966	AT3G33133	Chr3:13926893-13930704	mock	virus	NOTEST	0.00204367	0	-1.79769e+308	-1.79769e+308	0.214497	1	no
XLOC_018976	XLOC_018976	AT3G33189	Chr3:14028343-14029295	mock	virus	NOTEST	0.000758	0	-1.79769e+308	-1.79769e+308	0.372856	1	no
XLOC_018984	XLOC_018984	AT3G33448	Chr3:14097798-14098531	mock	virus	OK	0.0697846	0	-1.79769e+308	-1.79769e+308	0.204707	0.796887	no
XLOC_019040	XLOC_019040	AT3G42360	Chr3:14500245-14501565	mock	virus	NOTEST	0.0203762	0	-1.79769e+308	-1.79769e+308	0.195023	1	no
XLOC_019091	XLOC_019091	-	Chr3:14791172-14791781	mock	virus	NOTEST	0.0420394	0	-1.79769e+308	-1.79769e+308	0.202485	1	no
XLOC_019128	XLOC_019128	AT3G42916	Chr3:14983524-14985656	mock	virus	NOTEST	0.00405737	0	-1.79769e+308	-1.79769e+308	0.214497	1	no
XLOC_019139	XLOC_019139	AT3G42993	Chr3:15031623-15037037	mock	virus	NOTEST	0.00272783	0	-1.79769e+308	-1.79769e+308	0.202485	1	no
XLOC_019188	XLOC_019188	AT3G43420	Chr3:15345314-15345679	mock	virus	NOTEST	0.0335533	0	-1.79769e+308	-1.79769e+308	0.214497	1	no
XLOC_019222	XLOC_019222	AT3G43640	Chr3:15546871-15548354	mock	virus	NOTEST	0.00783116	0	-1.79769e+308	-1.79769e+308	0.214497	1	no
XLOC_019235	XLOC_019235	AT3G43730	Chr3:15633912-15636942	mock	virus	NOTEST	0.00374643	0	-1.79769e+308	-1.79769e+308	0.214497	1	no
XLOC_019292	XLOC_019292	AT3G44440	Chr3:16070981-16071256	mock	virus	OK	0.504251	0	-1.79769e+308	-1.79769e+308	0.195023	0.796887	no
XLOC_019328	XLOC_019328	AT3G44796	Chr3:16335173-16340018	mock	virus	NOTEST	4.15121e-05	0	-1.79769e+308	-1.79769e+308	0.435486	1	no
XLOC_019347	XLOC_019347	AT3G45000	Chr3:16460102-16461407	mock	virus	NOTEST	0.0512294	0	-1.79769e+308	-1.79769e+308	0.199639	1	no
XLOC_019351	XLOC_019351	AT3G45093	Chr3:16496810-16497290	mock	virus	OK	0.161983	0	-1.79769e+308	-1.79769e+308	0.214497	0.796887	no
XLOC_019353	XLOC_019353	AT3G45110	Chr3:16508169-16508532	mock	virus	NOTEST	0.0513048	0	-1.79769e+308	-1.79769e+308	0.214497	1	no
XLOC_019369	XLOC_019369	AT3G45340	Chr3:16636471-16638835	mock	virus	NOTEST	0.000927557	0	-1.79769e+308	-1.79769e+308	0.287412	1	no
XLOC_019425	XLOC_019425	-	Chr3:17019044-17019257	mock	virus	OK	0.355149	0	-1.79769e+308	-1.79769e+308	0.214497	0.796887	no
XLOC_019427	XLOC_019427	AT3G46340	Chr3:17026657-17031842	mock	virus	NOTEST	0.00696031	0	-1.79769e+308	-1.79769e+308	0.202485	1	no
XLOC_019451	XLOC_019451	AT3G46613	Chr3:17165790-17166225	mock	virus	NOTEST	0.036572	0	-1.79769e+308	-1.79769e+308	0.214497	1	no
XLOC_019452	XLOC_019452	-	Chr3:17167258-17167523	mock	virus	OK	0.118472	0	-1.79769e+308	-1.79769e+308	0.214497	0.796887	no
XLOC_019458	XLOC_019458	AT3G46750	Chr3:17219740-17221638	mock	virus	NOTEST	0.00505661	0	-1.79769e+308	-1.79769e+308	0.214497	1	no
XLOC_019558	XLOC_019558	-	Chr3:17839018-17839345	mock	virus	NOTEST	0.0545252	0	-1.79769e+308	-1.79769e+308	0.214497	1	no
XLOC_019564	XLOC_019564	AT3G48230	Chr3:17855111-17858120	mock	virus	NOTEST	0.00585098	0	-1.79769e+308	-1.79769e+308	0.214497	1	no
XLOC_019678	XLOC_019678	AT3G49832	Chr3:18484000-18484495	mock	virus	NOTEST	0.0288164	0	-1.79769e+308	-1.79769e+308	0.214497	1	no
XLOC_019823	XLOC_019823	AT3G52010	Chr3:19296243-19298073	mock	virus	NOTEST	0.0236567	0	-1.79769e+308	-1.79769e+308	0.189513	1	no
XLOC_019873	XLOC_019873	-	Chr3:19545781-19545988	mock	virus	OK	0.270392	0	-1.79769e+308	-1.79769e+308	0.214497	0.796887	no
XLOC_019992	XLOC_019992	AT3G54590	Chr3:20206159-20208472	mock	virus	NOTEST	0.0405495	0	-1.79769e+308	-1.79769e+308	0.166573	1	no
XLOC_020051	XLOC_020051	AT3G55515	Chr3:20590922-20591162	mock	virus	OK	0.128541	0	-1.79769e+308	-1.79769e+308	0.214497	0.796887	no
XLOC_020223	XLOC_020223	-	Chr3:21505127-21505332	mock	virus	OK	0.344791	0	-1.79769e+308	-1.79769e+308	0.214497	0.796887	no
XLOC_020226	XLOC_020226	-	Chr3:21523456-21523791	mock	virus	OK	0.212501	0	-1.79769e+308	-1.79769e+308	0.189513	0.796887	no
XLOC_020233	XLOC_020233	AT3G58193,AT3G58196	Chr3:21558768-21559371	mock	virus	NOTEST	0.0322828	0	-1.79769e+308	-1.79769e+308	0.271768	1	no
XLOC_020327	XLOC_020327	-	Chr3:22173819-22175334	mock	virus	OK	0.152172	0	-1.79769e+308	-1.79769e+308	0.440309	0.999998	no
XLOC_020365	XLOC_020365	AT3G60550	Chr3:22379804-22380641	mock	virus	OK	0.285542	0	-1.79769e+308	-1.79769e+308	0.160423	0.796887	no
XLOC_020447	XLOC_020447	AT3G61660	Chr3:22816151-22816541	mock	virus	OK	0.298242	0	-1.79769e+308	-1.79769e+308	0.181416	0.796887	no
XLOC_020574	XLOC_020574	AT3G01270	Chr3:82684-84897	mock	virus	NOTEST	0.00492123	0	-1.79769e+308	-1.79769e+308	0.214497	1	no
XLOC_020586	XLOC_020586	AT3G01331	Chr3:119617-119917	mock	virus	OK	0.0799653	0	-1.79769e+308	-1.79769e+308	0.214497	0.796887	no
XLOC_020664	XLOC_020664	AT3G02670	Chr3:573779-574626	mock	virus	OK	0.678383	0	-1.79769e+308	-1.79769e+308	0.142275	0.796887	no
XLOC_020665	XLOC_020665	-	Chr3:575057-575575	mock	virus	OK	0.0942093	0	-1.79769e+308	-1.79769e+308	0.195023	0.796887	no
XLOC_020970	XLOC_020970	-	Chr3:2128828-2129181	mock	virus	OK	0.103689	0	-1.79769e+308	-1.79769e+308	0.202485	0.796887	no
XLOC_021038	XLOC_021038	AT3G07830	Chr3:2499242-2501021	mock	virus	NOTEST	0.00628519	0	-1.79769e+308	-1.79769e+308	0.214497	1	no
XLOC_021139	XLOC_021139	AT3G09925	Chr3:3051867-3052784	mock	virus	NOTEST	0.0253033	0	-1.79769e+308	-1.79769e+308	0.214497	1	no
XLOC_021285	XLOC_021285	AT3G12143	Chr3:3872313-3873608	mock	virus	OK	0.153675	0	-1.79769e+308	-1.79769e+308	0.157008	0.796887	no
XLOC_021393	XLOC_021393	AT3G13405	Chr3:4359011-4359202	mock	virus	OK	1.24122	0	-1.79769e+308	-1.79769e+308	0.202485	0.796887	no
XLOC_021465	XLOC_021465	AT3G14250	Chr3:4745925-4746958	mock	virus	NOTEST	0.0114316	0	-1.79769e+308	-1.79769e+308	0.214497	1	no
XLOC_021486	XLOC_021486	AT3G14475	Chr3:4857939-4861247	mock	virus	OK	8.6693	0	-1.79769e+308	-1.79769e+308	0.479053	0.999998	no
XLOC_021508	XLOC_021508	AT3G14950	Chr3:5030215-5032892	mock	virus	OK	0.0822531	0	-1.79769e+308	-1.79769e+308	0.158068	0.796887	no
XLOC_021681	XLOC_021681	-	Chr3:6028772-6029129	mock	virus	OK	0.0833064	0	-1.79769e+308	-1.79769e+308	0.202485	0.796887	no
XLOC_021756	XLOC_021756	-	Chr3:6468302-6468547	mock	virus	OK	0.158881	0	-1.79769e+308	-1.79769e+308	0.214497	0.796887	no
XLOC_021774	XLOC_021774	AT3G19040	Chr3:6567156-6575282	mock	virus	NOTEST	0.0368751	0	-1.79769e+308	-1.79769e+308	0.151718	1	no
XLOC_021850	XLOC_021850	AT3G20395	Chr3:7111947-7113870	mock	virus	NOTEST	0.0417068	0	-1.79769e+308	-1.79769e+308	0.195023	1	no
XLOC_021933	XLOC_021933	AT3G21590	Chr3:7604550-7605789	mock	virus	NOTEST	0.0162232	0	-1.79769e+308	-1.79769e+308	0.214497	1	no
XLOC_021952	XLOC_021952	AT3G21800	Chr3:7680105-7681685	mock	virus	NOTEST	0.014395	0	-1.79769e+308	-1.79769e+308	0.202485	1	no
XLOC_022036	XLOC_022036	AT3G23085	Chr3:8209763-8211155	mock	virus	NOTEST	0.0082406	0	-1.79769e+308	-1.79769e+308	0.214497	1	no
XLOC_022170	XLOC_022170	-	Chr3:9048369-9048615	mock	virus	OK	0.646227	0	-1.79769e+308	-1.79769e+308	0.185107	0.796887	no
XLOC_022230	XLOC_022230	AT3G25880	Chr3:9469712-9470033	mock	virus	OK	1.17464	0	-1.79769e+308	-1.79769e+308	0.189513	0.796887	no
XLOC_022302	XLOC_022302	AT3G26815	Chr3:9875524-9875737	mock	virus	OK	1.49667	0	-1.79769e+308	-1.79769e+308	0.178229	0.796887	no
XLOC_022303	XLOC_022303	AT3G26816	Chr3:9875892-9876103	mock	virus	OK	0.463422	0	-1.79769e+308	-1.79769e+308	0.202485	0.796887	no
XLOC_022304	XLOC_022304	AT3G26818	Chr3:9878167-9878379	mock	virus	OK	3.75675	0	-1.79769e+308	-1.79769e+308	0.158068	0.796887	no
XLOC_022338	XLOC_022338	-	Chr3:10036214-10036543	mock	virus	OK	0.216908	0	-1.79769e+308	-1.79769e+308	0.195023	0.796887	no
XLOC_022363	XLOC_022363	AT3G27490	Chr3:10178099-10180148	mock	virus	NOTEST	0.00548908	0	-1.79769e+308	-1.79769e+308	0.214497	1	no
XLOC_022415	XLOC_022415	AT3G28155	Chr3:10485300-10485991	mock	virus	OK	0.25532	0	-1.79769e+308	-1.79769e+308	0.189513	0.796887	no
XLOC_022420	XLOC_022420	AT3G28223	Chr3:10527476-10528961	mock	virus	NOTEST	0.0301621	0	-1.79769e+308	-1.79769e+308	0.189513	1	no
XLOC_022484	XLOC_022484	-	Chr3:10986996-10987328	mock	virus	NOTEST	0.065321	0	-1.79769e+308	-1.79769e+308	0.214497	1	no
XLOC_022503	XLOC_022503	AT3G29110	Chr3:11082151-11085891	mock	virus	NOTEST	0.00608361	0	-1.79769e+308	-1.79769e+308	0.214497	1	no
XLOC_022558	XLOC_022558	AT3G29630	Chr3:11447027-11448609	mock	virus	NOTEST	0.014592	0	-1.79769e+308	-1.79769e+308	0.202485	1	no
XLOC_022567	XLOC_022567	-	Chr3:11483802-11484558	mock	virus	NOTEST	0.021633	0	-1.79769e+308	-1.79769e+308	0.214497	1	no
XLOC_022649	XLOC_022649	AT3G30580	Chr3:12167766-12168153	mock	virus	OK	0.0732142	0	-1.79769e+308	-1.79769e+308	0.202485	0.796887	no
XLOC_022652	XLOC_022652	AT3G30610	Chr3:12186690-12187029	mock	virus	NOTEST	0.0490717	0	-1.79769e+308	-1.79769e+308	0.214497	1	no
XLOC_022668	XLOC_022668	-	Chr3:12263751-12264341	mock	virus	OK	0.0858732	0	-1.79769e+308	-1.79769e+308	0.208234	0.796887	no
XLOC_022676	XLOC_022676	AT3G30713	Chr3:12305272-12308582	mock	virus	NOTEST	0.00265603	0	-1.79769e+308	-1.79769e+308	0.214497	1	no
XLOC_022680	XLOC_022680	AT3G30730	Chr3:12357395-12357599	mock	virus	OK	0.660457	0	-1.79769e+308	-1.79769e+308	0.202485	0.796887	no
XLOC_022681	XLOC_022681	-	Chr3:12357815-12358141	mock	virus	OK	0.264264	0	-1.79769e+308	-1.79769e+308	0.189513	0.796887	no
XLOC_022695	XLOC_022695	-	Chr3:12458776-12459124	mock	virus	OK	0.116801	0	-1.79769e+308	-1.79769e+308	0.202485	0.796887	no
XLOC_022714	XLOC_022714	AT3G30836	Chr3:12563427-12566928	mock	virus	NOTEST	0.0081042	0	-1.79769e+308	-1.79769e+308	0.195023	1	no
XLOC_022732	XLOC_022732	AT3G31023	Chr3:12662597-12670958	mock	virus	NOTEST	0.00343552	0	-1.79769e+308	-1.79769e+308	0.271768	1	no
XLOC_022751	XLOC_022751	AT3G31420	Chr3:12787913-12792017	mock	virus	NOTEST	0.00417204	0	-1.79769e+308	-1.79769e+308	0.202485	1	no
XLOC_022766	XLOC_022766	AT3G31920	Chr3:12920069-12926590	mock	virus	NOTEST	0.00141743	0	-1.79769e+308	-1.79769e+308	0.214497	1	no
XLOC_022828	XLOC_022828	AT3G32894	Chr3:13416370-13421837	mock	virus	NOTEST	0.00143662	0	-1.79769e+308	-1.79769e+308	0.214497	1	no
XLOC_022843	XLOC_022843	AT3G32950	Chr3:13495364-13498632	mock	virus	NOTEST	0.00494538	0	-1.79769e+308	-1.79769e+308	0.204249	1	no
XLOC_022859	XLOC_022859	AT3G33081	Chr3:13614161-13616153	mock	virus	NOTEST	0.00450937	0	-1.79769e+308	-1.79769e+308	0.214497	1	no
XLOC_022867	XLOC_022867	AT3G33065	Chr3:13658663-13659333	mock	virus	NOTEST	0.0162311	0	-1.79769e+308	-1.79769e+308	0.214497	1	no
XLOC_022882	XLOC_022882	AT3G33151	Chr3:13960516-13963601	mock	virus	NOTEST	0.0149218	0	-1.79769e+308	-1.79769e+308	0.185107	1	no
XLOC_022908	XLOC_022908	AT3G42060	Chr3:14251599-14254269	mock	virus	NOTEST	0.0109327	0	-1.79769e+308	-1.79769e+308	0.202485	1	no
XLOC_022910	XLOC_022910	AT3G42100	Chr3:14275158-14281278	mock	virus	NOTEST	0.00164449	0	-1.79769e+308	-1.79769e+308	0.214497	1	no
XLOC_022933	XLOC_022933	AT3G42353	Chr3:14497055-14497541	mock	virus	NOTEST	0.0310114	0	-1.79769e+308	-1.79769e+308	0.214497	1	no
XLOC_022950	XLOC_022950	AT3G42550	Chr3:14665727-14669135	mock	virus	NOTEST	0.00954886	0	-1.79769e+308	-1.79769e+308	0.214497	1	no
XLOC_022960	XLOC_022960	-	Chr3:14723980-14724237	mock	virus	OK	0.307095	0	-1.79769e+308	-1.79769e+308	0.195023	0.796887	no
XLOC_022998	XLOC_022998	AT3G43060	Chr3:15065458-15067927	mock	virus	NOTEST	0.00359505	0	-1.79769e+308	-1.79769e+308	0.214497	1	no
XLOC_023029	XLOC_023029	AT3G43315	Chr3:15271836-15275043	mock	virus	NOTEST	0.00332414	0	-1.79769e+308	-1.79769e+308	0.214497	1	no
XLOC_023085	XLOC_023085	-	Chr3:15612535-15612836	mock	virus	OK	0.589107	0	-1.79769e+308	-1.79769e+308	0.175417	0.796887	no
XLOC_023165	XLOC_023165	-	Chr3:16057003-16057287	mock	virus	OK	0.0809282	0	-1.79769e+308	-1.79769e+308	0.214497	0.796887	no
XLOC_023288	XLOC_023288	AT3G45840	Chr3:16847903-16849887	mock	virus	NOTEST	0.0195503	0	-1.79769e+308	-1.79769e+308	0.195023	1	no
XLOC_023314	XLOC_023314	AT3G46170	Chr3:16952722-16953589	mock	virus	NOTEST	0.0509985	0	-1.79769e+308	-1.79769e+308	0.189513	1	no
XLOC_023316	XLOC_023316	AT3G46183	Chr3:16957634-16962212	mock	virus	NOTEST	0.0037812	0	-1.79769e+308	-1.79769e+308	0.202485	1	no
XLOC_023323	XLOC_023323	AT3G46250	Chr3:16990101-16992407	mock	virus	NOTEST	0.0153036	0	-1.79769e+308	-1.79769e+308	0.195023	1	no
XLOC_023404	XLOC_023404	AT3G47330	Chr3:17434492-17436912	mock	virus	NOTEST	0.000319255	0	-1.79769e+308	-1.79769e+308	0.379389	1	no
XLOC_023415	XLOC_023415	-	Chr3:17520410-17521027	mock	virus	NOTEST	0.028369	0	-1.79769e+308	-1.79769e+308	0.214497	1	no
XLOC_023459	XLOC_023459	AT3G48201	Chr3:17838134-17838266	mock	virus	OK	5.74614	0	-1.79769e+308	-1.79769e+308	0.214497	0.796887	no
XLOC_023501	XLOC_023501	AT3G48940	Chr3:18142862-18144163	mock	virus	NOTEST	0.0220088	0	-1.79769e+308	-1.79769e+308	0.214497	1	no
XLOC_023578	XLOC_023578	AT3G49960	Chr3:18524083-18525687	mock	virus	NOTEST	0.0419528	0	-1.79769e+308	-1.79769e+308	0.185107	1	no
XLOC_023579	XLOC_023579	AT3G49970	Chr3:18527215-18529066	mock	virus	OK	0.170766	0	-1.79769e+308	-1.79769e+308	0.149527	0.796887	no
XLOC_023598	XLOC_023598	AT3G50160	Chr3:18598428-18601009	mock	virus	NOTEST	0.0144965	0	-1.79769e+308	-1.79769e+308	0.195023	1	no
XLOC_023763	XLOC_023763	-	Chr3:19459902-19460335	mock	virus	NOTEST	0.038139	0	-1.79769e+308	-1.79769e+308	0.214497	1	no
XLOC_023773	XLOC_023773	AT3G52561	Chr3:19497081-19497596	mock	virus	OK	0.203299	0	-1.79769e+308	-1.79769e+308	0.172896	0.796887	no
XLOC_023777	XLOC_023777	AT3G52700	Chr3:19532194-19538403	mock	virus	NOTEST	0.0475102	0	-1.79769e+308	-1.79769e+308	0.452922	1	no
XLOC_023845	XLOC_023845	-	Chr3:19874220-19874577	mock	virus	NOTEST	0.0579678	0	-1.79769e+308	-1.79769e+308	0.214497	1	no
XLOC_023890	XLOC_023890	AT3G54310	Chr3:20111152-20112944	mock	virus	NOTEST	0.020527	0	-1.79769e+308	-1.79769e+308	0.202485	1	no
XLOC_023910	XLOC_023910	AT3G54580	Chr3:20200687-20203782	mock	virus	NOTEST	0.00241197	0	-1.79769e+308	-1.79769e+308	0.214497	1	no
XLOC_023921	XLOC_023921	AT3G54770	Chr3:20273715-20275898	mock	virus	NOTEST	0.0572343	0	-1.79769e+308	-1.79769e+308	0.202584	1	no
XLOC_023948	XLOC_023948	AT3G55100	Chr3:20420289-20422340	mock	virus	NOTEST	0.00531662	0	-1.79769e+308	-1.79769e+308	0.214497	1	no
XLOC_023986	XLOC_023986	-	Chr3:20688193-20688439	mock	virus	OK	0.119221	0	-1.79769e+308	-1.79769e+308	0.214497	0.796887	no
XLOC_024088	XLOC_024088	-	Chr3:21240629-21240971	mock	virus	NOTEST	0.0557725	0	-1.79769e+308	-1.79769e+308	0.214497	1	no
XLOC_024223	XLOC_024223	AT3G59370	Chr3:21941864-21942571	mock	virus	OK	0.41631	0	-1.79769e+308	-1.79769e+308	0.154173	0.796887	no
XLOC_024257	XLOC_024257	-	Chr3:22140587-22140959	mock	virus	OK	0.0850786	0	-1.79769e+308	-1.79769e+308	0.202485	0.796887	no
XLOC_024346	XLOC_024346	AT3G61120	Chr3:22618258-22620491	mock	virus	NOTEST	0.0210521	0	-1.79769e+308	-1.79769e+308	0.202485	1	no
XLOC_024370	XLOC_024370	AT3G61510	Chr3:22763494-22765730	mock	virus	NOTEST	0.0115594	0	-1.79769e+308	-1.79769e+308	0.206969	1	no
XLOC_024397	XLOC_024397	AT3G61827	Chr3:22886841-22887027	mock	virus	OK	0.719088	0	-1.79769e+308	-1.79769e+308	0.214497	0.796887	no
XLOC_024568	XLOC_024568	-	Chr4:247701-248122	mock	virus	NOTEST	0.0434601	0	-1.79769e+308	-1.79769e+308	0.271768	1	no
XLOC_024569	XLOC_024569	AT4G00580	Chr4:248712-250258	mock	virus	OK	0.0916137	0	-1.79769e+308	-1.79769e+308	0.172896	0.796887	no
XLOC_024588	XLOC_024588	AT4G00920	Chr4:393766-395382	mock	virus	NOTEST	0.0667392	0	-1.79769e+308	-1.79769e+308	0.181416	1	no
XLOC_024607	XLOC_024607	AT4G01170	Chr4:499496-500831	mock	virus	NOTEST	2.62863e-05	0	-1.79769e+308	-1.79769e+308	0.470347	1	no
XLOC_024630	XLOC_024630	AT4G01505	Chr4:641461-642214	mock	virus	NOTEST	0.0321236	0	-1.79769e+308	-1.79769e+308	0.214497	1	no
XLOC_024831	XLOC_024831	AT4G03923	Chr4:1865832-1866558	mock	virus	NOTEST	0.0202564	0	-1.79769e+308	-1.79769e+308	0.214497	1	no
XLOC_024900	XLOC_024900	-	Chr4:2197648-2198150	mock	virus	OK	0.073451	0	-1.79769e+308	-1.79769e+308	0.195023	0.796887	no
XLOC_024963	XLOC_024963	AT4G05087	Chr4:2608079-2608299	mock	virus	OK	0.248956	0	-1.79769e+308	-1.79769e+308	0.214497	0.796887	no
XLOC_025012	XLOC_025012	AT4G05587	Chr4:2886454-2888488	mock	virus	NOTEST	0.00852811	0	-1.79769e+308	-1.79769e+308	0.202485	1	no
XLOC_025024	XLOC_025024	AT4G05636	Chr4:3013277-3013859	mock	virus	NOTEST	0.00143233	0	-1.79769e+308	-1.79769e+308	0.374139	1	no
XLOC_025026	XLOC_025026	AT4G05640	Chr4:3022683-3023685	mock	virus	NOTEST	0.00108478	0	-1.79769e+308	-1.79769e+308	0.380007	1	no
XLOC_025062	XLOC_025062	AT4G06540	Chr4:3374740-3378235	mock	virus	NOTEST	0.0049894	0	-1.79769e+308	-1.79769e+308	0.202485	1	no
XLOC_025072	XLOC_025072	AT4G06554	Chr4:3457792-3463732	mock	virus	NOTEST	0.00135246	0	-1.79769e+308	-1.79769e+308	0.214497	1	no
XLOC_025073	XLOC_025073	AT4G06555	Chr4:3464127-3466017	mock	virus	NOTEST	0.0397637	0	-1.79769e+308	-1.79769e+308	0.172896	1	no
XLOC_025089	XLOC_025089	AT4G06591	Chr4:3621938-3626273	mock	virus	NOTEST	0.00169636	0	-1.79769e+308	-1.79769e+308	0.214497	1	no
XLOC_025107	XLOC_025107	-	Chr4:3758518-3759468	mock	virus	NOTEST	0.03802	0	-1.79769e+308	-1.79769e+308	0.199639	1	no
XLOC_025130	XLOC_025130	AT4G06736	Chr4:4041129-4043094	mock	virus	NOTEST	7.58313e-05	0	-1.79769e+308	-1.79769e+308	0.440467	1	no
XLOC_025152	XLOC_025152	AT4G07458	Chr4:4244695-4246537	mock	virus	NOTEST	0.000130704	0	-1.79769e+308	-1.79769e+308	0.417291	1	no
XLOC_025184	XLOC_025184	AT4G07630	Chr4:4422654-4425460	mock	virus	NOTEST	0.00331967	0	-1.79769e+308	-1.79769e+308	0.214497	1	no
XLOC_025230	XLOC_025230	AT4G07939	Chr4:4768784-4769447	mock	virus	NOTEST	0.0158529	0	-1.79769e+308	-1.79769e+308	0.214497	1	no
XLOC_025319	XLOC_025319	-	Chr4:5426265-5426468	mock	virus	OK	0.412511	0	-1.79769e+308	-1.79769e+308	0.214497	0.796887	no
XLOC_025321	XLOC_025321	AT4G08550	Chr4:5444344-5446891	mock	virus	NOTEST	0.00953721	0	-1.79769e+308	-1.79769e+308	0.202485	1	no
XLOC_025352	XLOC_025352	AT4G08868	Chr4:5668606-5669047	mock	virus	NOTEST	0.0397444	0	-1.79769e+308	-1.79769e+308	0.214497	1	no
XLOC_025354	XLOC_025354	AT4G08878	Chr4:5683179-5684022	mock	virus	NOTEST	0.0185885	0	-1.79769e+308	-1.79769e+308	0.214497	1	no
XLOC_025360	XLOC_025360	-	Chr4:5715750-5716202	mock	virus	OK	0.14541	0	-1.79769e+308	-1.79769e+308	0.197873	0.796887	no
XLOC_025385	XLOC_025385	-	Chr4:5850407-5850685	mock	virus	OK	0.0962894	0	-1.79769e+308	-1.79769e+308	0.214497	0.796887	no
XLOC_025400	XLOC_025400	AT4G09360	Chr4:5940185-5943280	mock	virus	NOTEST	0.0112714	0	-1.79769e+308	-1.79769e+308	0.195023	1	no
XLOC_025403	XLOC_025403	AT4G09425	Chr4:5966130-5970177	mock	virus	NOTEST	0.00946957	0	-1.79769e+308	-1.79769e+308	0.185107	1	no
XLOC_025434	XLOC_025434	AT4G09690	Chr4:6124896-6126120	mock	virus	NOTEST	0.0224249	0	-1.79769e+308	-1.79769e+308	0.202485	1	no
XLOC_025478	XLOC_025478	AT4G10210	Chr4:6355738-6368550	mock	virus	NOTEST	0.0152152	0	-1.79769e+308	-1.79769e+308	0.208234	1	no
XLOC_025525	XLOC_025525	AT4G10990	Chr4:6724986-6729975	mock	virus	NOTEST	0.00229008	0	-1.79769e+308	-1.79769e+308	0.214497	1	no
XLOC_025553	XLOC_025553	AT4G11290	Chr4:6869952-6871661	mock	virus	OK	0.685608	0	-1.79769e+308	-1.79769e+308	0.12763	0.796887	no
XLOC_025569	XLOC_025569	AT4G11460	Chr4:6964467-6967093	mock	virus	OK	0.0894529	0	-1.79769e+308	-1.79769e+308	0.157008	0.796887	no
XLOC_025663	XLOC_025663	AT4G12960	Chr4:7583271-7584630	mock	virus	NOTEST	0.03209	0	-1.79769e+308	-1.79769e+308	0.204951	1	no
XLOC_025775	XLOC_025775	AT4G14504	Chr4:8334175-8337273	mock	virus	OK	7.03896	0	-1.79769e+308	-1.79769e+308	0.488574	0.999998	no
XLOC_025794	XLOC_025794	AT4G14695	Chr4:8419798-8421030	mock	virus	OK	0.182939	0	-1.79769e+308	-1.79769e+308	0.18748	0.796887	no
XLOC_025917	XLOC_025917	AT4G16030	Chr4:9083446-9084727	mock	virus	NOTEST	0.0117617	0	-1.79769e+308	-1.79769e+308	0.214497	1	no
XLOC_026074	XLOC_026074	AT4G18335	Chr4:10128868-10129363	mock	virus	OK	0.0756698	0	-1.79769e+308	-1.79769e+308	0.195023	0.796887	no
XLOC_026117	XLOC_026117	-	Chr4:10328251-10328453	mock	virus	OK	0.401145	0	-1.79769e+308	-1.79769e+308	0.214497	0.796887	no
XLOC_026245	XLOC_026245	AT4G20800	Chr4:11139608-11141311	mock	virus	NOTEST	0.011439	0	-1.79769e+308	-1.79769e+308	0.202485	1	no
XLOC_026260	XLOC_026260	AT4G21030	Chr4:11231413-11231998	mock	virus	NOTEST	0.0244359	0	-1.79769e+308	-1.79769e+308	0.214497	1	no
XLOC_026336	XLOC_026336	AT4G22020	Chr4:11669265-11670456	mock	virus	OK	0.126057	0	-1.79769e+308	-1.79769e+308	0.168511	0.796887	no
XLOC_026379	XLOC_026379	AT4G22640	Chr4:11911599-11912107	mock	virus	OK	0.0946635	0	-1.79769e+308	-1.79769e+308	0.195023	0.796887	no
XLOC_026459	XLOC_026459	AT4G23960	Chr4:12444764-12445323	mock	virus	NOTEST	0.0473177	0	-1.79769e+308	-1.79769e+308	0.214497	1	no
XLOC_026513	XLOC_026513	AT4G24640	Chr4:12717787-12719017	mock	virus	OK	0.0732269	0	-1.79769e+308	-1.79769e+308	0.181416	0.796887	no
XLOC_026543	XLOC_026543	AT4G25140	Chr4:12900429-12903125	mock	virus	NOTEST	0.0127591	0	-1.79769e+308	-1.79769e+308	0.466636	1	no
XLOC_026592	XLOC_026592	-	Chr4:13152725-13153076	mock	virus	OK	0.188202	0	-1.79769e+308	-1.79769e+308	0.195023	0.796887	no
XLOC_026611	XLOC_026611	-	Chr4:13251431-13251748	mock	virus	OK	0.213576	0	-1.79769e+308	-1.79769e+308	0.195023	0.796887	no
XLOC_026742	XLOC_026742	AT4G28160	Chr4:13980315-13981001	mock	virus	NOTEST	0.0557126	0	-1.79769e+308	-1.79769e+308	0.391145	1	no
XLOC_026757	XLOC_026757	AT4G28410	Chr4:14052241-14055012	mock	virus	NOTEST	0.0113366	0	-1.79769e+308	-1.79769e+308	0.202485	1	no
XLOC_026783	XLOC_026783	-	Chr4:14196729-14196967	mock	virus	OK	0.16766	0	-1.79769e+308	-1.79769e+308	0.214497	0.796887	no
XLOC_026787	XLOC_026787	AT4G28775	Chr4:14214777-14215381	mock	virus	NOTEST	0.0586497	0	-1.79769e+308	-1.79769e+308	0.195023	1	no
XLOC_026857	XLOC_026857	AT4G29640	Chr4:14525829-14526870	mock	virus	NOTEST	0.060826	0	-1.79769e+308	-1.79769e+308	0.181416	1	no
XLOC_026878	XLOC_026878	AT4G30040	Chr4:14685601-14686885	mock	virus	NOTEST	0.00862752	0	-1.79769e+308	-1.79769e+308	0.214497	1	no
XLOC_026889	XLOC_026889	AT4G30170	Chr4:14762840-14764627	mock	virus	NOTEST	0.00861916	0	-1.79769e+308	-1.79769e+308	0.214497	1	no
XLOC_027003	XLOC_027003	-	Chr4:15457621-15458804	mock	virus	OK	0.0740588	0	-1.79769e+308	-1.79769e+308	0.271768	0.869664	no
XLOC_027195	XLOC_027195	AT4G34790	Chr4:16594468-16595153	mock	virus	OK	8.67877	0	-1.79769e+308	-1.79769e+308	0.0554206	0.618121	no
XLOC_027310	XLOC_027310	-	Chr4:17217086-17217401	mock	virus	OK	0.328413	0	-1.79769e+308	-1.79769e+308	0.271768	0.869664	no
XLOC_027498	XLOC_027498	AT4G39361	Chr4:18304890-18305010	mock	virus	OK	17.8726	0	-1.79769e+308	-1.79769e+308	0.202485	0.796887	no
XLOC_027561	XLOC_027561	AT4G00120	Chr4:41664-43197	mock	virus	NOTEST	0.00621888	0	-1.79769e+308	-1.79769e+308	0.214497	1	no
XLOC_027658	XLOC_027658	AT4G01328	Chr4:550232-553016	mock	virus	OK	15.9945	0	-1.79769e+308	-1.79769e+308	0.486933	0.999998	no
XLOC_027876	XLOC_027876	AT4G04140	Chr4:1984438-1988845	mock	virus	NOTEST	0.00494651	0	-1.79769e+308	-1.79769e+308	0.202485	1	no
XLOC_027886	XLOC_027886	AT4G04280	Chr4:2064676-2068548	mock	virus	NOTEST	0.00217459	0	-1.79769e+308	-1.79769e+308	0.214497	1	no
XLOC_027887	XLOC_027887	-	Chr4:2075900-2076433	mock	virus	NOTEST	0.04283	0	-1.79769e+308	-1.79769e+308	0.271768	1	no
XLOC_027902	XLOC_027902	-	Chr4:2194550-2194851	mock	virus	OK	0.799904	0	-1.79769e+308	-1.79769e+308	0.197873	0.796887	no
XLOC_027965	XLOC_027965	AT4G05095	Chr4:2613797-2614214	mock	virus	NOTEST	0.0485455	0	-1.79769e+308	-1.79769e+308	0.214497	1	no
XLOC_028040	XLOC_028040	AT4G06507	Chr4:3183479-3184133	mock	virus	NOTEST	0.00571673	0	-1.79769e+308	-1.79769e+308	0.246632	1	no
XLOC_028089	XLOC_028089	AT4G06575	Chr4:3546465-3547080	mock	virus	NOTEST	0.0172405	0	-1.79769e+308	-1.79769e+308	0.214497	1	no
XLOC_028100	XLOC_028100	AT4G06592	Chr4:3627034-3629397	mock	virus	NOTEST	0.00877551	0	-1.79769e+308	-1.79769e+308	0.202485	1	no
XLOC_028107	XLOC_028107	AT4G06604	Chr4:3685905-3691542	mock	virus	NOTEST	3.24594e-05	0	-1.79769e+308	-1.79769e+308	0.4269	1	no
XLOC_028150	XLOC_028150	AT4G06710	Chr4:3988848-3989259	mock	virus	OK	0.200493	0	-1.79769e+308	-1.79769e+308	0.183935	0.796887	no
XLOC_028153	XLOC_028153	AT4G06716	Chr4:3997491-3997755	mock	virus	OK	0.0822585	0	-1.79769e+308	-1.79769e+308	0.222371	0.80002	no
XLOC_028167	XLOC_028167	AT4G06752	Chr4:4099560-4103088	mock	virus	NOTEST	1.21538e-05	0	-1.79769e+308	-1.79769e+308	0.47032	1	no
XLOC_028177	XLOC_028177	AT4G07355	Chr4:4178490-4180361	mock	virus	NOTEST	0.00955037	0	-1.79769e+308	-1.79769e+308	0.202485	1	no
XLOC_028234	XLOC_028234	AT4G07840	Chr4:4652506-4655715	mock	virus	NOTEST	0.0250766	0	-1.79769e+308	-1.79769e+308	0.175417	1	no
XLOC_028287	XLOC_028287	AT4G08108	Chr4:5039598-5043640	mock	virus	NOTEST	0.0133368	0	-1.79769e+308	-1.79769e+308	0.181416	1	no
XLOC_028320	XLOC_028320	-	Chr4:5299014-5299471	mock	virus	OK	0.327806	0	-1.79769e+308	-1.79769e+308	0.348643	0.96355	no
XLOC_028326	XLOC_028326	AT4G08400	Chr4:5323799-5325341	mock	virus	NOTEST	0.0106332	0	-1.79769e+308	-1.79769e+308	0.201118	1	no
XLOC_028328	XLOC_028328	AT4G08410	Chr4:5339085-5341209	mock	virus	NOTEST	0.00620447	0	-1.79769e+308	-1.79769e+308	0.204108	1	no
XLOC_028365	XLOC_028365	AT4G08720	Chr4:5571074-5574725	mock	virus	NOTEST	0.00264291	0	-1.79769e+308	-1.79769e+308	0.214497	1	no
XLOC_028419	XLOC_028419	AT4G09410	Chr4:5958512-5961076	mock	virus	NOTEST	0.00373593	0	-1.79769e+308	-1.79769e+308	0.214497	1	no
XLOC_028433	XLOC_028433	-	Chr4:6058302-6058838	mock	virus	NOTEST	0.025645	0	-1.79769e+308	-1.79769e+308	0.214497	1	no
XLOC_028486	XLOC_028486	-	Chr4:6430007-6430575	mock	virus	NOTEST	0.0238288	0	-1.79769e+308	-1.79769e+308	0.214497	1	no
XLOC_028523	XLOC_028523	-	Chr4:6671645-6671874	mock	virus	OK	0.435818	0	-1.79769e+308	-1.79769e+308	0.202485	0.796887	no
XLOC_028561	XLOC_028561	-	Chr4:6955091-6955586	mock	virus	NOTEST	0.0433194	0	-1.79769e+308	-1.79769e+308	0.271768	1	no
XLOC_028572	XLOC_028572	AT4G11610	Chr4:7013728-7018049	mock	virus	NOTEST	0.00538514	0	-1.79769e+308	-1.79769e+308	0.202485	1	no
XLOC_028643	XLOC_028643	AT4G12510	Chr4:7417235-7417803	mock	virus	OK	0.106431	0	-1.79769e+308	-1.79769e+308	0.194129	0.796887	no
XLOC_028644	XLOC_028644	AT4G12520	Chr4:7421055-7421738	mock	virus	OK	0.376721	0	-1.79769e+308	-1.79769e+308	0.160609	0.796887	no
XLOC_028727	XLOC_028727	AT4G13470	Chr4:7827972-7829482	mock	virus	NOTEST	0.0209808	0	-1.79769e+308	-1.79769e+308	0.214497	1	no
XLOC_028802	XLOC_028802	AT4G14251	Chr4:8213700-8213883	mock	virus	OK	0.678697	0	-1.79769e+308	-1.79769e+308	0.214497	0.796887	no
XLOC_028904	XLOC_028904	-	Chr4:8859721-8860141	mock	virus	OK	0.0851375	0	-1.79769e+308	-1.79769e+308	0.202485	0.796887	no
XLOC_028932	XLOC_028932	AT4G16024	Chr4:9080839-9081245	mock	virus	OK	0.871474	0	-1.79769e+308	-1.79769e+308	0.170608	0.796887	no
XLOC_028937	XLOC_028937	AT4G16080	Chr4:9101347-9102887	mock	virus	NOTEST	0.0486998	0	-1.79769e+308	-1.79769e+308	0.181416	1	no
XLOC_029084	XLOC_029084	AT4G17860	Chr4:9924697-9926372	mock	virus	OK	0.114672	0	-1.79769e+308	-1.79769e+308	0.163194	0.796887	no
XLOC_029137	XLOC_029137	AT4G18500	Chr4:10209147-10209733	mock	virus	OK	0.284294	0	-1.79769e+308	-1.79769e+308	0.425884	0.999998	no
XLOC_029150	XLOC_029150	-	Chr4:10279808-10280302	mock	virus	NOTEST	0.0525251	0	-1.79769e+308	-1.79769e+308	0.271768	1	no
XLOC_029262	XLOC_029262	AT4G20095	Chr4:10871642-10873615	mock	virus	NOTEST	0.0176355	0	-1.79769e+308	-1.79769e+308	0.215806	1	no
XLOC_029270	XLOC_029270	AT4G20210	Chr4:10913612-10918282	mock	virus	NOTEST	0.0110411	0	-1.79769e+308	-1.79769e+308	0.202485	1	no
XLOC_029273	XLOC_029273	AT4G20240	Chr4:10931492-10934212	mock	virus	NOTEST	0.0185054	0	-1.79769e+308	-1.79769e+308	0.195023	1	no
XLOC_029396	XLOC_029396	AT4G22233	Chr4:11763453-11764328	mock	virus	OK	0.550895	0	-1.79769e+308	-1.79769e+308	0.200228	0.796887	no
XLOC_029415	XLOC_029415	AT4G22460	Chr4:11839159-11839561	mock	virus	OK	0.128885	0	-1.79769e+308	-1.79769e+308	0.195023	0.796887	no
XLOC_029419	XLOC_029419	AT4G22505	Chr4:11851227-11853018	mock	virus	NOTEST	0.00418499	0	-1.79769e+308	-1.79769e+308	0.214497	1	no
XLOC_029486	XLOC_029486	AT4G23390	Chr4:12217805-12219713	mock	virus	NOTEST	0.00723872	0	-1.79769e+308	-1.79769e+308	0.214497	1	no
XLOC_029495	XLOC_029495	AT4G23496	Chr4:12257675-12258411	mock	virus	OK	0.698625	0	-1.79769e+308	-1.79769e+308	0.14174	0.796887	no
XLOC_029502	XLOC_029502	AT4G23560	Chr4:12293331-12295859	mock	virus	NOTEST	0.0104074	0	-1.79769e+308	-1.79769e+308	0.202485	1	no
XLOC_029519	XLOC_029519	-	Chr4:12378863-12379066	mock	virus	OK	0.36699	0	-1.79769e+308	-1.79769e+308	0.214497	0.796887	no
XLOC_029671	XLOC_029671	AT4G26320	Chr4:13317099-13317470	mock	virus	OK	0.203709	0	-1.79769e+308	-1.79769e+308	0.189513	0.796887	no
XLOC_029815	XLOC_029815	AT4G28365	Chr4:14032844-14033840	mock	virus	NOTEST	0.0268009	0	-1.79769e+308	-1.79769e+308	0.202485	1	no
XLOC_029858	XLOC_029858	AT4G29200	Chr4:14398053-14400198	mock	virus	NOTEST	0.0113867	0	-1.79769e+308	-1.79769e+308	0.214497	1	no
XLOC_030009	XLOC_030009	AT4G31355	Chr4:15219696-15219822	mock	virus	OK	27.1836	0	-1.79769e+308	-1.79769e+308	0.189513	0.796887	no
XLOC_030018	XLOC_030018	AT4G31470	Chr4:15261745-15262303	mock	virus	NOTEST	0.0447022	0	-1.79769e+308	-1.79769e+308	0.202485	1	no
XLOC_030178	XLOC_030178	AT4G33870	Chr4:16234669-16236492	mock	virus	NOTEST	0.00864082	0	-1.79769e+308	-1.79769e+308	0.214497	1	no
XLOC_030243	XLOC_030243	AT4G35010	Chr4:16667929-16672092	mock	virus	NOTEST	0.066422	0	-1.79769e+308	-1.79769e+308	0.154173	1	no
XLOC_030259	XLOC_030259	AT4G35200	Chr4:16749141-16749903	mock	virus	NOTEST	0.015675	0	-1.79769e+308	-1.79769e+308	0.214497	1	no
XLOC_030301	XLOC_030301	-	Chr4:17026945-17027678	mock	virus	NOTEST	0.0206362	0	-1.79769e+308	-1.79769e+308	0.214497	1	no
XLOC_030334	XLOC_030334	AT4G36460	Chr4:17212661-17213099	mock	virus	OK	0.0735444	0	-1.79769e+308	-1.79769e+308	0.202485	0.796887	no
XLOC_030384	XLOC_030384	AT4G37095	Chr4:17478884-17479107	mock	virus	OK	8.21814	0	-1.79769e+308	-1.79769e+308	0.214497	0.796887	no
XLOC_030443	XLOC_030443	AT4G37780	Chr4:17758242-17759557	mock	virus	NOTEST	0.0339692	0	-1.79769e+308	-1.79769e+308	0.189513	1	no
XLOC_030449	XLOC_030449	AT4G37840	Chr4:17790146-17792198	mock	virus	NOTEST	0.0335714	0	-1.79769e+308	-1.79769e+308	0.185107	1	no
XLOC_030525	XLOC_030525	AT4G39000	Chr4:18171721-18173797	mock	virus	OK	0.0678245	0	-1.79769e+308	-1.79769e+308	0.170608	0.796887	no
XLOC_030566	XLOC_030566	-	Chr4:18391843-18392336	mock	virus	OK	0.10873	0	-1.79769e+308	-1.79769e+308	0.195023	0.796887	no
XLOC_030605	XLOC_030605	AT4G40090	Chr4:18580837-18581585	mock	virus	OK	0.435124	0	-1.79769e+308	-1.79769e+308	0.148176	0.796887	no
XLOC_030608	XLOC_030608	AT5G01060	Chr5:22739-24847	mock	virus	NOTEST	0.0272248	0	-1.79769e+308	-1.79769e+308	0.189513	1	no
XLOC_030691	XLOC_030691	AT5G02244	Chr5:453813-454294	mock	virus	OK	0.139304	0	-1.79769e+308	-1.79769e+308	0.202485	0.796887	no
XLOC_030895	XLOC_030895	AT5G05290	Chr5:1568693-1569864	mock	virus	NOTEST	0.0127396	0	-1.79769e+308	-1.79769e+308	0.214497	1	no
XLOC_030930	XLOC_030930	AT5G05770	Chr5:1734486-1734855	mock	virus	NOTEST	0.0422838	0	-1.79769e+308	-1.79769e+308	0.214497	1	no
XLOC_030934	XLOC_030934	-	Chr5:1745343-1745619	mock	virus	OK	0.0974439	0	-1.79769e+308	-1.79769e+308	0.214497	0.796887	no
XLOC_030978	XLOC_030978	AT5G06380	Chr5:1949314-1950282	mock	virus	OK	0.191033	0	-1.79769e+308	-1.79769e+308	0.160423	0.796887	no
XLOC_031027	XLOC_031027	AT5G07260	Chr5:2277812-2280281	mock	virus	NOTEST	0.00540152	0	-1.79769e+308	-1.79769e+308	0.290059	1	no
XLOC_031045	XLOC_031045	AT5G07490	Chr5:2370135-2371326	mock	virus	NOTEST	0.0134868	0	-1.79769e+308	-1.79769e+308	0.214497	1	no
XLOC_031111	XLOC_031111	AT5G08460	Chr5:2733219-2735455	mock	virus	NOTEST	0.00823964	0	-1.79769e+308	-1.79769e+308	0.214497	1	no
XLOC_031236	XLOC_031236	AT5G10990	Chr5:3476838-3477704	mock	virus	OK	0.513661	0	-1.79769e+308	-1.79769e+308	0.145079	0.796887	no
XLOC_031428	XLOC_031428	AT5G14602	Chr5:4709435-4709871	mock	virus	NOTEST	0.0353099	0	-1.79769e+308	-1.79769e+308	0.214497	1	no
XLOC_031687	XLOC_031687	-	Chr5:6224101-6224528	mock	virus	NOTEST	0.0349812	0	-1.79769e+308	-1.79769e+308	0.214497	1	no
XLOC_031704	XLOC_031704	AT5G18870	Chr5:6298385-6300289	mock	virus	NOTEST	0.0152475	0	-1.79769e+308	-1.79769e+308	0.214497	1	no
XLOC_031721	XLOC_031721	-	Chr5:6399625-6400136	mock	virus	NOTEST	0.0325047	0	-1.79769e+308	-1.79769e+308	0.271768	1	no
XLOC_031765	XLOC_031765	AT5G19720	Chr5:6667663-6668587	mock	virus	NOTEST	0.0259967	0	-1.79769e+308	-1.79769e+308	0.214497	1	no
XLOC_031806	XLOC_031806	AT5G20440	Chr5:6908645-6909996	mock	virus	NOTEST	0.0177104	0	-1.79769e+308	-1.79769e+308	0.214497	1	no
XLOC_031866	XLOC_031866	AT5G22150	Chr5:7342566-7345956	mock	virus	NOTEST	0.0269101	0	-1.79769e+308	-1.79769e+308	0.202485	1	no
XLOC_031868	XLOC_031868	AT5G22170	Chr5:7350574-7351190	mock	virus	NOTEST	0.0312422	0	-1.79769e+308	-1.79769e+308	0.214497	1	no
XLOC_031870	XLOC_031870	AT5G22200	Chr5:7355687-7356871	mock	virus	OK	0.221008	0	-1.79769e+308	-1.79769e+308	0.170608	0.796887	no
XLOC_031882	XLOC_031882	-	Chr5:7421046-7421568	mock	virus	OK	0.393621	0	-1.79769e+308	-1.79769e+308	0.164792	0.796887	no
XLOC_032008	XLOC_032008	AT5G24180	Chr5:8195599-8197119	mock	virus	NOTEST	0.00877456	0	-1.79769e+308	-1.79769e+308	0.214497	1	no
XLOC_032154	XLOC_032154	AT5G26260	Chr5:9200462-9202400	mock	virus	NOTEST	0.0221629	0	-1.79769e+308	-1.79769e+308	0.195023	1	no
XLOC_032159	XLOC_032159	AT5G26300	Chr5:9229325-9231033	mock	virus	NOTEST	0.0194059	0	-1.79769e+308	-1.79769e+308	0.202485	1	no
XLOC_032172	XLOC_032172	AT5G26730	Chr5:9300415-9301990	mock	virus	OK	0.334113	0	-1.79769e+308	-1.79769e+308	0.150962	0.796887	no
XLOC_032212	XLOC_032212	AT5G27140	Chr5:9548541-9550597	mock	virus	NOTEST	0.00724886	0	-1.79769e+308	-1.79769e+308	0.214497	1	no
XLOC_032277	XLOC_032277	AT5G27900	Chr5:9913202-9918023	mock	virus	NOTEST	0.0091189	0	-1.79769e+308	-1.79769e+308	0.189513	1	no
XLOC_032295	XLOC_032295	AT5G28053	Chr5:10050550-10056352	mock	virus	NOTEST	0.0013387	0	-1.79769e+308	-1.79769e+308	0.214497	1	no
XLOC_032300	XLOC_032300	AT5G28076	Chr5:10086842-10089344	mock	virus	NOTEST	0.00473849	0	-1.79769e+308	-1.79769e+308	0.214497	1	no
XLOC_032375	XLOC_032375	AT5G28660	Chr5:10683217-10683926	mock	virus	NOTEST	0.0297753	0	-1.79769e+308	-1.79769e+308	0.214497	1	no
XLOC_032385	XLOC_032385	-	Chr5:10762425-10762670	mock	virus	OK	1.41002	0	-1.79769e+308	-1.79769e+308	0.175417	0.796887	no
XLOC_032419	XLOC_032419	AT5G28960	Chr5:10996590-10998783	mock	virus	NOTEST	0.00561644	0	-1.79769e+308	-1.79769e+308	0.214497	1	no
XLOC_032481	XLOC_032481	AT5G32103	Chr5:11453774-11457685	mock	virus	NOTEST	0.00252947	0	-1.79769e+308	-1.79769e+308	0.214497	1	no
XLOC_032509	XLOC_032509	AT5G30269	Chr5:11596126-11610717	mock	virus	NOTEST	0.000614956	0	-1.79769e+308	-1.79769e+308	0.214497	1	no
XLOC_032540	XLOC_032540	AT5G32404	Chr5:12013299-12015174	mock	virus	NOTEST	0.000536153	0	-1.79769e+308	-1.79769e+308	0.347674	1	no
XLOC_032543	XLOC_032543	AT5G32408	Chr5:12021490-12022876	mock	virus	NOTEST	0.0138007	0	-1.79769e+308	-1.79769e+308	0.202485	1	no
XLOC_032565	XLOC_032565	AT5G32593	Chr5:12232550-12235535	mock	virus	NOTEST	0.00275932	0	-1.79769e+308	-1.79769e+308	0.214497	1	no
XLOC_032575	XLOC_032575	-	Chr5:12324140-12324537	mock	virus	NOTEST	0.0356166	0	-1.79769e+308	-1.79769e+308	0.214497	1	no
XLOC_032583	XLOC_032583	AT5G33000	Chr5:12396112-12396754	mock	virus	NOTEST	4.21588e-06	0	-1.79769e+308	-1.79769e+308	0.492805	1	no
XLOC_032585	XLOC_032585	AT5G33050	Chr5:12402097-12408478	mock	virus	NOTEST	0.00919839	0	-1.79769e+308	-1.79769e+308	0.178229	1	no
XLOC_032596	XLOC_032596	AT5G33252	Chr5:12502072-12506833	mock	virus	NOTEST	6.52587e-06	0	-1.79769e+308	-1.79769e+308	0.474618	1	no
XLOC_032607	XLOC_032607	AT5G33355	Chr5:12599252-12599671	mock	virus	NOTEST	0.0351153	0	-1.79769e+308	-1.79769e+308	0.225665	1	no
XLOC_032615	XLOC_032615	AT5G33391	Chr5:12649193-12649796	mock	virus	NOTEST	0.0181581	0	-1.79769e+308	-1.79769e+308	0.214497	1	no
XLOC_032709	XLOC_032709	AT5G34980	Chr5:13262203-13262687	mock	virus	NOTEST	0.0638575	0	-1.79769e+308	-1.79769e+308	0.214497	1	no
XLOC_032772	XLOC_032772	AT5G35525	Chr5:13707083-13707955	mock	virus	OK	0.498347	0	-1.79769e+308	-1.79769e+308	0.154173	0.796887	no
XLOC_032851	XLOC_032851	AT5G36270	Chr5:14292930-14293584	mock	virus	NOTEST	0.0230462	0	-1.79769e+308	-1.79769e+308	0.214497	1	no
XLOC_032950	XLOC_032950	AT5G37940	Chr5:15107295-15108966	mock	virus	NOTEST	0.0199822	0	-1.79769e+308	-1.79769e+308	0.199721	1	no
XLOC_032951	XLOC_032951	AT5G37950	Chr5:15115882-15117617	mock	virus	OK	0.389905	0	-1.79769e+308	-1.79769e+308	0.200642	0.796887	no
XLOC_032981	XLOC_032981	AT5G38270	Chr5:15289031-15290252	mock	virus	NOTEST	0.0424412	0	-1.79769e+308	-1.79769e+308	0.185107	1	no
XLOC_032986	XLOC_032986	-	Chr5:15312331-15312557	mock	virus	OK	0.414112	0	-1.79769e+308	-1.79769e+308	0.202485	0.796887	no
XLOC_033002	XLOC_033002	AT5G38400	Chr5:15375845-15376301	mock	virus	NOTEST	0.025366	0	-1.79769e+308	-1.79769e+308	0.214497	1	no
XLOC_033129	XLOC_033129	AT5G40260	Chr5:16089756-16091753	mock	virus	NOTEST	0.0149616	0	-1.79769e+308	-1.79769e+308	0.271768	1	no
XLOC_033212	XLOC_033212	AT5G41290	Chr5:16512325-16513500	mock	virus	OK	0.0753909	0	-1.79769e+308	-1.79769e+308	0.181416	0.796887	no
XLOC_033395	XLOC_033395	AT5G43570	Chr5:17506400-17507600	mock	virus	NOTEST	0.0262571	0	-1.79769e+308	-1.79769e+308	0.214497	1	no
XLOC_033414	XLOC_033414	AT5G43800	Chr5:17597378-17605019	mock	virus	NOTEST	0.00339269	0	-1.79769e+308	-1.79769e+308	0.195023	1	no
XLOC_033456	XLOC_033456	AT5G44415	Chr5:17893945-17896375	mock	virus	NOTEST	0.000378306	0	-1.79769e+308	-1.79769e+308	0.374199	1	no
XLOC_033592	XLOC_033592	AT5G46315	Chr5:18787078-18787990	mock	virus	NOTEST	0.013908	0	-1.79769e+308	-1.79769e+308	0.214497	1	no
XLOC_033640	XLOC_033640	AT5G46871	Chr5:19018100-19018443	mock	virus	OK	3.25556	0	-1.79769e+308	-1.79769e+308	0.157008	0.796887	no
XLOC_033718	XLOC_033718	AT5G48070	Chr5:19482105-19483452	mock	virus	NOTEST	0.00970875	0	-1.79769e+308	-1.79769e+308	0.214497	1	no
XLOC_033773	XLOC_033773	AT5G48890	Chr5:19820352-19820874	mock	virus	NOTEST	0.0544361	0	-1.79769e+308	-1.79769e+308	0.202485	1	no
XLOC_033803	XLOC_033803	-	Chr5:19979316-19979668	mock	virus	NOTEST	0.0510946	0	-1.79769e+308	-1.79769e+308	0.214497	1	no
XLOC_033844	XLOC_033844	AT5G49790	Chr5:20233145-20233511	mock	virus	OK	0.169032	0	-1.79769e+308	-1.79769e+308	0.195023	0.796887	no
XLOC_033887	XLOC_033887	-	Chr5:20540574-20541338	mock	virus	NOTEST	0.0397579	0	-1.79769e+308	-1.79769e+308	0.208234	1	no
XLOC_033955	XLOC_033955	-	Chr5:20938475-20939102	mock	virus	OK	0.084547	0	-1.79769e+308	-1.79769e+308	0.189513	0.796887	no
XLOC_033973	XLOC_033973	AT5G51780	Chr5:21034822-21036773	mock	virus	NOTEST	0.0431658	0	-1.79769e+308	-1.79769e+308	0.195023	1	no
XLOC_033994	XLOC_033994	-	Chr5:21154852-21155208	mock	virus	OK	0.160636	0	-1.79769e+308	-1.79769e+308	0.195023	0.796887	no
XLOC_034031	XLOC_034031	AT5G52680	Chr5:21365812-21366863	mock	virus	NOTEST	0.04411	0	-1.79769e+308	-1.79769e+308	0.195023	1	no
XLOC_034111	XLOC_034111	AT5G53600	Chr5:21777106-21777442	mock	virus	OK	0.436846	0	-1.79769e+308	-1.79769e+308	0.178229	0.796887	no
XLOC_034290	XLOC_034290	AT5G56060	Chr5:22704007-22704892	mock	virus	NOTEST	0.0549658	0	-1.79769e+308	-1.79769e+308	0.195023	1	no
XLOC_034315	XLOC_034315	AT5G56325	Chr5:22812212-22813263	mock	virus	NOTEST	0.0141241	0	-1.79769e+308	-1.79769e+308	0.214497	1	no
XLOC_034319	XLOC_034319	AT5G56367	Chr5:22830445-22833244	mock	virus	NOTEST	0.00238119	0	-1.79769e+308	-1.79769e+308	0.225594	1	no
XLOC_034324	XLOC_034324	AT5G56490	Chr5:22871462-22873444	mock	virus	OK	0.814849	0	-1.79769e+308	-1.79769e+308	0.101356	0.796887	no
XLOC_034403	XLOC_034403	AT5G57420	Chr5:23270023-23270990	mock	virus	OK	0.134395	0	-1.79769e+308	-1.79769e+308	0.185107	0.796887	no
XLOC_034493	XLOC_034493	AT5G58880	Chr5:23775965-23779504	mock	virus	NOTEST	0.0124509	0	-1.79769e+308	-1.79769e+308	0.185107	1	no
XLOC_034516	XLOC_034516	AT5G59305	Chr5:23923200-23923910	mock	virus	NOTEST	0.0216351	0	-1.79769e+308	-1.79769e+308	0.214497	1	no
XLOC_034586	XLOC_034586	AT5G60350	Chr5:24277729-24279147	mock	virus	NOTEST	0.00640972	0	-1.79769e+308	-1.79769e+308	0.214497	1	no
XLOC_034725	XLOC_034725	-	Chr5:25046172-25046741	mock	virus	NOTEST	0.0637446	0	-1.79769e+308	-1.79769e+308	0.195023	1	no
XLOC_034730	XLOC_034730	AT5G62420	Chr5:25064834-25066111	mock	virus	NOTEST	0.034551	0	-1.79769e+308	-1.79769e+308	0.195023	1	no
XLOC_034783	XLOC_034783	AT5G63087	Chr5:25304802-25305198	mock	virus	OK	1.16416	0	-1.79769e+308	-1.79769e+308	0.156011	0.796887	no
XLOC_034814	XLOC_034814	AT5G63720	Chr5:25506348-25508017	mock	virus	NOTEST	0.00564922	0	-1.79769e+308	-1.79769e+308	0.214497	1	no
XLOC_034872	XLOC_034872	-	Chr5:25857696-25858537	mock	virus	OK	0.158922	0	-1.79769e+308	-1.79769e+308	0.196507	0.796887	no
XLOC_034916	XLOC_034916	-	Chr5:26053591-26053825	mock	virus	OK	0.262542	0	-1.79769e+308	-1.79769e+308	0.202485	0.796887	no
XLOC_035012	XLOC_035012	-	Chr5:26581156-26581507	mock	virus	OK	1.75581	0	-1.79769e+308	-1.79769e+308	0.196499	0.796887	no
XLOC_035018	XLOC_035018	-	Chr5:26604889-26605132	mock	virus	OK	0.823311	0	-1.79769e+308	-1.79769e+308	0.181416	0.796887	no
XLOC_035071	XLOC_035071	-	Chr5:26906673-26906943	mock	virus	OK	0.232339	0	-1.79769e+308	-1.79769e+308	0.202485	0.796887	no
XLOC_035192	XLOC_035192	AT5G02700	Chr5:609380-611679	mock	virus	NOTEST	0.0156519	0	-1.79769e+308	-1.79769e+308	0.202485	1	no
XLOC_035242	XLOC_035242	AT5G03668	Chr5:947100-950171	mock	virus	NOTEST	0.0134945	0	-1.79769e+308	-1.79769e+308	0.456766	1	no
XLOC_035270	XLOC_035270	AT5G03980	Chr5:1074204-1075289	mock	virus	NOTEST	0.012526	0	-1.79769e+308	-1.79769e+308	0.214497	1	no
XLOC_035349	XLOC_035349	AT5G05260	Chr5:1559777-1561765	mock	virus	NOTEST	0.00590334	0	-1.79769e+308	-1.79769e+308	0.214497	1	no
XLOC_035361	XLOC_035361	-	Chr5:1619135-1619371	mock	virus	OK	0.510718	0	-1.79769e+308	-1.79769e+308	0.189513	0.796887	no
XLOC_035464	XLOC_035464	-	Chr5:2225715-2226029	mock	virus	OK	0.445907	0	-1.79769e+308	-1.79769e+308	0.181416	0.796887	no
XLOC_035488	XLOC_035488	AT5G07520	Chr5:2379923-2381317	mock	virus	OK	0.382175	0	-1.79769e+308	-1.79769e+308	0.143928	0.796887	no
XLOC_035491	XLOC_035491	AT5G07550	Chr5:2388309-2389249	mock	virus	NOTEST	0.0235595	0	-1.79769e+308	-1.79769e+308	0.288891	1	no
XLOC_035554	XLOC_035554	-	Chr5:2839056-2839331	mock	virus	OK	0.345132	0	-1.79769e+308	-1.79769e+308	0.271768	0.869664	no
XLOC_035574	XLOC_035574	AT5G09370	Chr5:2909362-2910545	mock	virus	NOTEST	0.0220033	0	-1.79769e+308	-1.79769e+308	0.289714	1	no
XLOC_035595	XLOC_035595	-	Chr5:3007524-3007807	mock	virus	OK	0.616557	0	-1.79769e+308	-1.79769e+308	0.178229	0.796887	no
XLOC_035601	XLOC_035601	AT5G09750	Chr5:3026400-3027075	mock	virus	NOTEST	0.0147614	0	-1.79769e+308	-1.79769e+308	0.214497	1	no
XLOC_035633	XLOC_035633	AT5G10230	Chr5:3209539-3211423	mock	virus	NOTEST	0.032145	0	-1.79769e+308	-1.79769e+308	0.189513	1	no
XLOC_035730	XLOC_035730	-	Chr5:3693344-3693805	mock	virus	NOTEST	0.0613053	0	-1.79769e+308	-1.79769e+308	0.202485	1	no
XLOC_035823	XLOC_035823	AT5G13181	Chr5:4198845-4198983	mock	virus	OK	3.42382	0	-1.79769e+308	-1.79769e+308	0.214497	0.796887	no
XLOC_035833	XLOC_035833	-	Chr5:4234268-4241746	mock	virus	OK	0.0674868	0	-1.79769e+308	-1.79769e+308	0.446001	0.999998	no
XLOC_036038	XLOC_036038	AT5G16500	Chr5:5386674-5389165	mock	virus	NOTEST	0.00407024	0	-1.79769e+308	-1.79769e+308	0.214497	1	no
XLOC_036043	XLOC_036043	AT5G16580	Chr5:5425888-5427472	mock	virus	OK	0.0821026	0	-1.79769e+308	-1.79769e+308	0.181416	0.796887	no
XLOC_036081	XLOC_036081	-	Chr5:5678870-5679259	mock	virus	OK	0.0878034	0	-1.79769e+308	-1.79769e+308	0.202485	0.796887	no
XLOC_036141	XLOC_036141	AT5G18037	Chr5:5971100-5971566	mock	virus	OK	0.157719	0	-1.79769e+308	-1.79769e+308	0.185107	0.796887	no
XLOC_036196	XLOC_036196	-	Chr5:6324291-6324905	mock	virus	NOTEST	0.0280451	0	-1.79769e+308	-1.79769e+308	0.202485	1	no
XLOC_036225	XLOC_036225	-	Chr5:6484847-6485340	mock	virus	NOTEST	0.0354514	0	-1.79769e+308	-1.79769e+308	0.214497	1	no
XLOC_036226	XLOC_036226	AT5G19270	Chr5:6485616-6487009	mock	virus	NOTEST	0.0255468	0	-1.79769e+308	-1.79769e+308	0.202485	1	no
XLOC_036679	XLOC_036679	AT5G26590	Chr5:9381991-9382331	mock	virus	OK	0.0902355	0	-1.79769e+308	-1.79769e+308	0.202485	0.796887	no
XLOC_036751	XLOC_036751	AT5G27910	Chr5:9940735-9941299	mock	virus	NOTEST	0.0241056	0	-1.79769e+308	-1.79769e+308	0.214497	1	no
XLOC_036776	XLOC_036776	AT5G28080	Chr5:10090069-10092402	mock	virus	NOTEST	0.0173642	0	-1.79769e+308	-1.79769e+308	0.204468	1	no
XLOC_036809	XLOC_036809	AT5G28360	Chr5:10328402-10329702	mock	virus	OK	1.53185	0	-1.79769e+308	-1.79769e+308	0.1338	0.796887	no
XLOC_036848	XLOC_036848	AT5G28623	Chr5:10621960-10622671	mock	virus	NOTEST	0.015791	0	-1.79769e+308	-1.79769e+308	0.214497	1	no
XLOC_036923	XLOC_036923	AT5G29075	Chr5:11136148-11146651	mock	virus	NOTEST	1.47385e-06	0	-1.79769e+308	-1.79769e+308	0.480031	1	no
XLOC_036933	XLOC_036933	AT5G29560	Chr5:11190542-11191963	mock	virus	NOTEST	0.0569151	0	-1.79769e+308	-1.79769e+308	0.195023	1	no
XLOC_036970	XLOC_036970	AT5G29646	Chr5:11622148-11630296	mock	virus	NOTEST	0.00235965	0	-1.79769e+308	-1.79769e+308	0.202485	1	no
XLOC_036997	XLOC_036997	AT5G32423	Chr5:12032692-12034552	mock	virus	NOTEST	0.000874997	0	-1.79769e+308	-1.79769e+308	0.310597	1	no
XLOC_037008	XLOC_037008	AT5G32475	Chr5:12102511-12104578	mock	virus	NOTEST	0.000111802	0	-1.79769e+308	-1.79769e+308	0.426382	1	no
XLOC_037013	XLOC_037013	AT5G32488	Chr5:12127959-12128881	mock	virus	NOTEST	0.0167053	0	-1.79769e+308	-1.79769e+308	0.206318	1	no
XLOC_037015	XLOC_037015	AT5G32495	Chr5:12131936-12133832	mock	virus	NOTEST	0.000419131	0	-1.79769e+308	-1.79769e+308	0.363215	1	no
XLOC_037028	XLOC_037028	AT5G32592	Chr5:12228142-12231785	mock	virus	NOTEST	0.00749267	0	-1.79769e+308	-1.79769e+308	0.195023	1	no
XLOC_037120	XLOC_037120	AT5G34707	Chr5:12946016-12947465	mock	virus	NOTEST	0.00538992	0	-1.79769e+308	-1.79769e+308	0.214497	1	no
XLOC_037129	XLOC_037129	AT5G34840	Chr5:13054468-13055728	mock	virus	NOTEST	0.0175764	0	-1.79769e+308	-1.79769e+308	0.202485	1	no
XLOC_037164	XLOC_037164	AT5G35057	Chr5:13320516-13326651	mock	virus	NOTEST	0.00133993	0	-1.79769e+308	-1.79769e+308	0.214497	1	no
XLOC_037213	XLOC_037213	AT5G35416	Chr5:13644788-13649513	mock	virus	NOTEST	0.00219776	0	-1.79769e+308	-1.79769e+308	0.214497	1	no
XLOC_037217	XLOC_037217	AT5G35475	Chr5:13686251-13687326	mock	virus	NOTEST	0.0280638	0	-1.79769e+308	-1.79769e+308	0.214497	1	no
XLOC_037371	XLOC_037371	AT5G37175	Chr5:14715701-14716470	mock	virus	NOTEST	0.0432538	0	-1.79769e+308	-1.79769e+308	0.214497	1	no
XLOC_037373	XLOC_037373	AT5G37210	Chr5:14729224-14731508	mock	virus	NOTEST	0.0160592	0	-1.79769e+308	-1.79769e+308	0.195023	1	no
XLOC_037375	XLOC_037375	AT5G37240	Chr5:14737559-14739256	mock	virus	NOTEST	0.0516784	0	-1.79769e+308	-1.79769e+308	0.202485	1	no
XLOC_037390	XLOC_037390	AT5G37390	Chr5:14831431-14833855	mock	virus	NOTEST	0.000882281	0	-1.79769e+308	-1.79769e+308	0.311592	1	no
XLOC_037396	XLOC_037396	AT5G37460	Chr5:14858493-14860362	mock	virus	NOTEST	0.00564621	0	-1.79769e+308	-1.79769e+308	0.214497	1	no
XLOC_037445	XLOC_037445	AT5G37970	Chr5:15123088-15124684	mock	virus	NOTEST	0.0170304	0	-1.79769e+308	-1.79769e+308	0.202485	1	no
XLOC_037454	XLOC_037454	-	Chr5:15204663-15204978	mock	virus	OK	0.255921	0	-1.79769e+308	-1.79769e+308	0.189513	0.796887	no
XLOC_037477	XLOC_037477	-	Chr5:15379640-15380240	mock	virus	OK	0.0789625	0	-1.79769e+308	-1.79769e+308	0.199639	0.796887	no
XLOC_037531	XLOC_037531	-	Chr5:15710442-15711244	mock	virus	NOTEST	0.0207827	0	-1.79769e+308	-1.79769e+308	0.271768	1	no
XLOC_037550	XLOC_037550	-	Chr5:15790571-15790987	mock	virus	OK	0.099735	0	-1.79769e+308	-1.79769e+308	0.271768	0.869664	no
XLOC_037554	XLOC_037554	AT5G39480	Chr5:15801634-15803341	mock	virus	NOTEST	0.00651696	0	-1.79769e+308	-1.79769e+308	0.214497	1	no
XLOC_037671	XLOC_037671	AT5G41310	Chr5:16516633-16522392	mock	virus	NOTEST	0.00936584	0	-1.79769e+308	-1.79769e+308	0.195023	1	no
XLOC_037702	XLOC_037702	AT5G41730	Chr5:16684913-16687145	mock	virus	NOTEST	0.0137646	0	-1.79769e+308	-1.79769e+308	0.195023	1	no
XLOC_037704	XLOC_037704	AT5G41765	Chr5:16716551-16717064	mock	virus	NOTEST	0.0570026	0	-1.79769e+308	-1.79769e+308	0.202485	1	no
XLOC_037713	XLOC_037713	AT5G41905	Chr5:16775523-16775658	mock	virus	OK	4.75237	0	-1.79769e+308	-1.79769e+308	0.214497	0.796887	no
XLOC_037789	XLOC_037789	AT5G43015	Chr5:17251761-17254245	mock	virus	NOTEST	0.000652489	0	-1.79769e+308	-1.79769e+308	0.325216	1	no
XLOC_037791	XLOC_037791	AT5G43030	Chr5:17258990-17260685	mock	virus	NOTEST	0.0569118	0	-1.79769e+308	-1.79769e+308	0.175417	1	no
XLOC_037813	XLOC_037813	AT5G43285	Chr5:17370474-17370857	mock	virus	OK	0.16519	0	-1.79769e+308	-1.79769e+308	0.202485	0.796887	no
XLOC_037854	XLOC_037854	AT5G43890	Chr5:17648856-17650131	mock	virus	OK	0.50402	0	-1.79769e+308	-1.79769e+308	0.132236	0.796887	no
XLOC_037890	XLOC_037890	AT5G44417	Chr5:17901831-17903346	mock	virus	NOTEST	0.0136973	0	-1.79769e+308	-1.79769e+308	0.202485	1	no
XLOC_037894	XLOC_037894	AT5G44440	Chr5:17910556-17912312	mock	virus	NOTEST	0.0222241	0	-1.79769e+308	-1.79769e+308	0.189513	1	no
XLOC_037913	XLOC_037913	AT5G44700	Chr5:18032863-18036894	mock	virus	NOTEST	0.005069	0	-1.79769e+308	-1.79769e+308	0.202485	1	no
XLOC_037929	XLOC_037929	AT5G44973	Chr5:18157641-18158207	mock	virus	OK	0.121375	0	-1.79769e+308	-1.79769e+308	0.195023	0.796887	no
XLOC_037994	XLOC_037994	AT5G45830	Chr5:18589481-18591400	mock	virus	OK	0.332119	0	-1.79769e+308	-1.79769e+308	0.146276	0.796887	no
XLOC_038077	XLOC_038077	AT5G47000	Chr5:19068943-19070333	mock	virus	NOTEST	0.0139961	0	-1.79769e+308	-1.79769e+308	0.202485	1	no
XLOC_038233	XLOC_038233	AT5G49270	Chr5:19971908-19974444	mock	virus	NOTEST	0.0173106	0	-1.79769e+308	-1.79769e+308	0.189513	1	no
XLOC_038239	XLOC_038239	-	Chr5:19989659-19990012	mock	virus	OK	0.108332	0	-1.79769e+308	-1.79769e+308	0.202485	0.796887	no
XLOC_038282	XLOC_038282	AT5G49870	Chr5:20270191-20272548	mock	virus	NOTEST	0.015404	0	-1.79769e+308	-1.79769e+308	0.195023	1	no
XLOC_038307	XLOC_038307	AT5G50190	Chr5:20433506-20434543	mock	virus	NOTEST	0.0175637	0	-1.79769e+308	-1.79769e+308	0.214497	1	no
XLOC_038312	XLOC_038312	AT5G50300	Chr5:20466067-20468124	mock	virus	NOTEST	0.0291477	0	-1.79769e+308	-1.79769e+308	0.185107	1	no
XLOC_038354	XLOC_038354	AT5G50790	Chr5:20656252-20658001	mock	virus	NOTEST	0.0597684	0	-1.79769e+308	-1.79769e+308	0.181416	1	no
XLOC_038421	XLOC_038421	AT5G51810	Chr5:21055187-21056808	mock	virus	NOTEST	0.0139525	0	-1.79769e+308	-1.79769e+308	0.202485	1	no
XLOC_038440	XLOC_038440	AT5G52065	Chr5:21157311-21158579	mock	virus	NOTEST	0.00168875	0	-1.79769e+308	-1.79769e+308	0.306157	1	no
XLOC_038616	XLOC_038616	AT5G54740	Chr5:22238357-22239187	mock	virus	OK	0.412866	0	-1.79769e+308	-1.79769e+308	0.146276	0.796887	no
XLOC_038787	XLOC_038787	AT5G57400	Chr5:23261984-23263457	mock	virus	NOTEST	0.0337731	0	-1.79769e+308	-1.79769e+308	0.195023	1	no
XLOC_038810	XLOC_038810	-	Chr5:23359258-23359818	mock	virus	OK	0.0986385	0	-1.79769e+308	-1.79769e+308	0.208234	0.796887	no
XLOC_038883	XLOC_038883	AT5G58784	Chr5:23739949-23741279	mock	virus	NOTEST	0.0422011	0	-1.79769e+308	-1.79769e+308	0.189513	1	no
XLOC_038950	XLOC_038950	AT5G59810	Chr5:24096814-24100557	mock	virus	NOTEST	0.00356654	0	-1.79769e+308	-1.79769e+308	0.214497	1	no
XLOC_039114	XLOC_039114	-	Chr5:25086516-25087431	mock	virus	NOTEST	0.0310554	0	-1.79769e+308	-1.79769e+308	0.208234	1	no
XLOC_039186	XLOC_039186	AT5G63595	Chr5:25459086-25460436	mock	virus	NOTEST	0.00935218	0	-1.79769e+308	-1.79769e+308	0.214497	1	no
XLOC_039196	XLOC_039196	AT5G63740	Chr5:25510775-25511456	mock	virus	NOTEST	0.0165936	0	-1.79769e+308	-1.79769e+308	0.214497	1	no
XLOC_039299	XLOC_039299	-	Chr5:26111727-26112048	mock	virus	OK	0.0790148	0	-1.79769e+308	-1.79769e+308	0.214497	0.796887	no
XLOC_039325	XLOC_039325	-	Chr5:26247073-26247314	mock	virus	OK	0.141358	0	-1.79769e+308	-1.79769e+308	0.214497	0.796887	no
XLOC_039426	XLOC_039426	AT5G67040	Chr5:26757895-26758475	mock	virus	NOTEST	0.0254053	0	-1.79769e+308	-1.79769e+308	0.214497	1	no
XLOC_039436	XLOC_039436	-	Chr5:26805476-26805862	mock	virus	NOTEST	0.0400613	0	-1.79769e+308	-1.79769e+308	0.271768	1	no
XLOC_039458	XLOC_039458	AT5G67411	Chr5:26898400-26899097	mock	virus	OK	0.107435	0	-1.79769e+308	-1.79769e+308	0.185107	0.796887	no
XLOC_039499	XLOC_039499	ATCG00590	ChrC:65711-65807	mock	virus	OK	1500.84	0	-1.79769e+308	-1.79769e+308	0.178229	0.796887	no
XLOC_039500	XLOC_039500	ATCG00600	ChrC:65997-66111	mock	virus	OK	17.2445	0	-1.79769e+308	-1.79769e+308	0.214497	0.796887	no
XLOC_039650	XLOC_039650	ATMG00880	ChrM:236926-237616	mock	virus	NOTEST	0.000756016	0	-1.79769e+308	-1.79769e+308	0.484555	1	no
XLOC_039676	XLOC_039676	ATMG00240	ChrM:68917-69253	mock	virus	NOTEST	0.0646491	0	-1.79769e+308	-1.79769e+308	0.214164	1	no
XLOC_039702	XLOC_039702	ATMG00740	ChrM:220470-220773	mock	virus	NOTEST	0.00855876	0	-1.79769e+308	-1.79769e+308	0.343799	1	no
XLOC_039709	XLOC_039709	ATMG00870	ChrM:236926-237616	mock	virus	NOTEST	0.000754504	0	-1.79769e+308	-1.79769e+308	0.48493	1	no
XLOC_039723	XLOC_039723	ATMG01040	ChrM:270237-270561	mock	virus	NOTEST	0.0179139	0	-1.79769e+308	-1.79769e+308	0.251889	1	no
XLOC_000017	XLOC_000017	AT1G01280	Chr1:112262-113947	mock	virus	NOTEST	0	0.0095206	1.79769e+308	1.79769e+308	0.206758	1	no
XLOC_000020	XLOC_000020	AT1G01305	Chr1:119396-119997	mock	virus	OK	0	0.743898	1.79769e+308	1.79769e+308	0.145947	0.796887	no
XLOC_000023	XLOC_000023	AT1G01355	Chr1:138512-139568	mock	virus	OK	0	0.229189	1.79769e+308	1.79769e+308	0.167465	0.796887	no
XLOC_000028	XLOC_000028	AT1G01410	Chr1:153112-154198	mock	virus	NOTEST	0	0.00511775	1.79769e+308	1.79769e+308	0.224894	1	no
XLOC_000030	XLOC_000030	AT1G01460	Chr1:168722-171165	mock	virus	NOTEST	0	0.0178724	1.79769e+308	1.79769e+308	0.19755	1	no
XLOC_000070	XLOC_000070	-	Chr1:402084-402294	mock	virus	OK	0	0.763254	1.79769e+308	1.79769e+308	0.206758	0.796887	no
XLOC_000078	XLOC_000078	-	Chr1:446548-446757	mock	virus	OK	0	0.797273	1.79769e+308	1.79769e+308	0.206758	0.796887	no
XLOC_000106	XLOC_000106	AT1G02681	Chr1:582412-582922	mock	virus	OK	0	0.212656	1.79769e+308	1.79769e+308	0.178793	0.796887	no
XLOC_000121	XLOC_000121	AT1G02980	Chr1:677868-681310	mock	virus	NOTEST	0	0.027246	1.79769e+308	1.79769e+308	0.178793	1	no
XLOC_000129	XLOC_000129	AT1G03103	Chr1:747196-748057	mock	virus	NOTEST	0	0.0447727	1.79769e+308	1.79769e+308	0.201636	1	no
XLOC_000134	XLOC_000134	-	Chr1:766761-767385	mock	virus	OK	0	0.24289	1.79769e+308	1.79769e+308	0.263608	0.854835	no
XLOC_000139	XLOC_000139	-	Chr1:780105-780409	mock	virus	OK	0	0.420878	1.79769e+308	1.79769e+308	0.178793	0.796887	no
XLOC_000175	XLOC_000175	AT1G03790	Chr1:954524-956097	mock	virus	OK	0	0.793202	1.79769e+308	1.79769e+308	0.115449	0.796887	no
XLOC_000179	XLOC_000179	AT1G03890	Chr1:989197-991020	mock	virus	NOTEST	0	0.00325628	1.79769e+308	1.79769e+308	0.224894	1	no
XLOC_000208	XLOC_000208	AT1G04370	Chr1:1175176-1175578	mock	virus	OK	0	0.118612	1.79769e+308	1.79769e+308	0.19755	0.796887	no
XLOC_000209	XLOC_000209	-	Chr1:1178923-1179176	mock	virus	OK	0	1.20669	1.79769e+308	1.79769e+308	0.177243	0.796887	no
XLOC_000210	XLOC_000210	-	Chr1:1184637-1184954	mock	virus	OK	0	0.733636	1.79769e+308	1.79769e+308	0.171878	0.796887	no
XLOC_000224	XLOC_000224	AT1G04560	Chr1:1244946-1246059	mock	virus	OK	0	0.308959	1.79769e+308	1.79769e+308	0.153269	0.796887	no
XLOC_000250	XLOC_000250	-	Chr1:1466436-1467083	mock	virus	NOTEST	0	0.020857	1.79769e+308	1.79769e+308	0.21371	1	no
XLOC_000263	XLOC_000263	-	Chr1:1543641-1544093	mock	virus	NOTEST	0	0.0334258	1.79769e+308	1.79769e+308	0.21371	1	no
XLOC_000271	XLOC_000271	AT1G05450	Chr1:1599910-1605027	mock	virus	OK	0	0.132062	1.79769e+308	1.79769e+308	0.446686	0.999998	no
XLOC_000273	XLOC_000273	AT1G05510	Chr1:1629445-1630863	mock	virus	OK	0	0.996744	1.79769e+308	1.79769e+308	0.119988	0.796887	no
XLOC_000285	XLOC_000285	AT1G05740	Chr1:1720673-1721309	mock	virus	OK	0	0.179249	1.79769e+308	1.79769e+308	0.184162	0.796887	no
XLOC_000291	XLOC_000291	AT1G05800	Chr1:1741203-1742619	mock	virus	NOTEST	0	0.0156215	1.79769e+308	1.79769e+308	0.201636	1	no
XLOC_000304	XLOC_000304	AT1G05930	Chr1:1799417-1800933	mock	virus	OK	0	0.125844	1.79769e+308	1.79769e+308	0.166472	0.796887	no
XLOC_000315	XLOC_000315	AT1G06100	Chr1:1851529-1853019	mock	virus	OK	0	0.0944277	1.79769e+308	1.79769e+308	0.178793	0.796887	no
XLOC_000316	XLOC_000316	AT1G06120	Chr1:1855942-1857718	mock	virus	OK	0	0.0690664	1.79769e+308	1.79769e+308	0.180283	0.796887	no
XLOC_000330	XLOC_000330	AT1G06310	Chr1:1926790-1930258	mock	virus	NOTEST	0	0.00516084	1.79769e+308	1.79769e+308	0.21371	1	no
XLOC_000331	XLOC_000331	AT1G06320	Chr1:1930522-1931449	mock	virus	NOTEST	0	0.0167541	1.79769e+308	1.79769e+308	0.21371	1	no
XLOC_000363	XLOC_000363	AT1G06930	Chr1:2128842-2129883	mock	virus	NOTEST	0	0.0457436	1.79769e+308	1.79769e+308	0.188593	1	no
XLOC_000366	XLOC_000366	AT1G06990	Chr1:2148386-2150152	mock	virus	NOTEST	0	0.0225122	1.79769e+308	1.79769e+308	0.19755	1	no
XLOC_000389	XLOC_000389	AT1G07340	Chr1:2254821-2256850	mock	virus	OK	0	0.0818428	1.79769e+308	1.79769e+308	0.167465	0.796887	no
XLOC_000397	XLOC_000397	AT1G07476	Chr1:2295750-2299470	mock	virus	OK	0	0.291832	1.79769e+308	1.79769e+308	0.446078	0.999998	no
XLOC_000399	XLOC_000399	-	Chr1:2304136-2304452	mock	virus	OK	0	1.90423	1.79769e+308	1.79769e+308	0.15371	0.796887	no
XLOC_000401	XLOC_000401	-	Chr1:2317216-2317528	mock	virus	OK	0	0.0788261	1.79769e+308	1.79769e+308	0.21371	0.796887	no
XLOC_000403	XLOC_000403	AT1G07560	Chr1:2327319-2331096	mock	virus	OK	0	0.112788	1.79769e+308	1.79769e+308	0.146913	0.796887	no
XLOC_000404	XLOC_000404	-	Chr1:2334331-2334599	mock	virus	OK	0	0.168696	1.79769e+308	1.79769e+308	0.206758	0.796887	no
XLOC_000410	XLOC_000410	AT1G07680	Chr1:2376011-2377186	mock	virus	NOTEST	0	0.0198459	1.79769e+308	1.79769e+308	0.21371	1	no
XLOC_000415	XLOC_000415	AT1G07747	Chr1:2403557-2403845	mock	virus	OK	0	0.622095	1.79769e+308	1.79769e+308	0.180449	0.796887	no
XLOC_000417	XLOC_000417	AT1G07795	Chr1:2414285-2414967	mock	virus	OK	0	0.0987449	1.79769e+308	1.79769e+308	0.191188	0.796887	no
XLOC_000475	XLOC_000475	AT1G08790	Chr1:2811988-2812646	mock	virus	OK	0	0.166406	1.79769e+308	1.79769e+308	0.178793	0.796887	no
XLOC_000490	XLOC_000490	AT1G08985	Chr1:2887284-2887706	mock	virus	OK	0	0.320472	1.79769e+308	1.79769e+308	0.171878	0.796887	no
XLOC_000491	XLOC_000491	AT1G08990	Chr1:2888752-2890959	mock	virus	NOTEST	0	0.00292372	1.79769e+308	1.79769e+308	0.224894	1	no
XLOC_000499	XLOC_000499	AT1G09090	Chr1:2932738-2939326	mock	virus	OK	0	0.48398	1.79769e+308	1.79769e+308	0.460242	0.999998	no
XLOC_000504	XLOC_000504	-	Chr1:2983161-2983422	mock	virus	OK	0	0.167012	1.79769e+308	1.79769e+308	0.21371	0.796887	no
XLOC_000526	XLOC_000526	AT1G09510	Chr1:3069384-3070910	mock	virus	OK	0	0.182365	1.79769e+308	1.79769e+308	0.160113	0.796887	no
XLOC_000576	XLOC_000576	-	Chr1:3406207-3406622	mock	virus	OK	0	0.664685	1.79769e+308	1.79769e+308	0.162203	0.796887	no
XLOC_000577	XLOC_000577	-	Chr1:3420831-3421159	mock	virus	NOTEST	0	0.0652453	1.79769e+308	1.79769e+308	0.21371	1	no
XLOC_000578	XLOC_000578	-	Chr1:3422718-3423058	mock	virus	OK	0	0.159613	1.79769e+308	1.79769e+308	0.19755	0.796887	no
XLOC_000579	XLOC_000579	AT1G10419	Chr1:3428030-3428425	mock	virus	OK	0	1.40945	1.79769e+308	1.79769e+308	0.146265	0.796887	no
XLOC_000591	XLOC_000591	AT1G10588	Chr1:3501144-3501904	mock	virus	NOTEST	0	0.0211026	1.79769e+308	1.79769e+308	0.274072	1	no
XLOC_000600	XLOC_000600	AT1G10705	Chr1:3557113-3557457	mock	virus	OK	0	0.410516	1.79769e+308	1.79769e+308	0.201636	0.796887	no
XLOC_000620	XLOC_000620	AT1G11110	Chr1:3710207-3712503	mock	virus	NOTEST	0	0.0195125	1.79769e+308	1.79769e+308	0.19755	1	no
XLOC_000648	XLOC_000648	AT1G11520	Chr1:3873028-3873619	mock	virus	NOTEST	0	0.0324647	1.79769e+308	1.79769e+308	0.206758	1	no
XLOC_000658	XLOC_000658	AT1G11600	Chr1:3902011-3903782	mock	virus	OK	0	0.0947148	1.79769e+308	1.79769e+308	0.161475	0.796887	no
XLOC_000662	XLOC_000662	AT1G11655	Chr1:3919271-3919774	mock	virus	NOTEST	0	0.0147441	1.79769e+308	1.79769e+308	0.224894	1	no
XLOC_000675	XLOC_000675	AT1G11770	Chr1:3975678-3979195	mock	virus	OK	0	0.170682	1.79769e+308	1.79769e+308	0.357489	0.971927	no
XLOC_000677	XLOC_000677	AT1G11806	Chr1:3988345-3989398	mock	virus	NOTEST	0	0.0154475	1.79769e+308	1.79769e+308	0.206758	1	no
XLOC_000678	XLOC_000678	AT1G11810	Chr1:3989762-3993598	mock	virus	OK	0	0.11603	1.79769e+308	1.79769e+308	0.419373	0.999998	no
XLOC_000744	XLOC_000744	AT1G12669	Chr1:4315465-4315987	mock	virus	OK	0	0.0743413	1.79769e+308	1.79769e+308	0.206758	0.796887	no
XLOC_000753	XLOC_000753	AT1G12805	Chr1:4366596-4367119	mock	virus	NOTEST	0	0.0128476	1.79769e+308	1.79769e+308	0.224894	1	no
XLOC_000767	XLOC_000767	AT1G12980	Chr1:4429717-4430965	mock	virus	NOTEST	0	0.0140723	1.79769e+308	1.79769e+308	0.206758	1	no
XLOC_000823	XLOC_000823	-	Chr1:4742125-4742510	mock	virus	OK	0	0.108183	1.79769e+308	1.79769e+308	0.201636	0.796887	no
XLOC_000854	XLOC_000854	-	Chr1:4893118-4893421	mock	virus	NOTEST	0	0.0381905	1.79769e+308	1.79769e+308	0.224894	1	no
XLOC_000888	XLOC_000888	AT1G14800	Chr1:5099571-5104695	mock	virus	NOTEST	0	0.0156634	1.79769e+308	1.79769e+308	0.475606	1	no
XLOC_000891	XLOC_000891	-	Chr1:5131510-5131859	mock	virus	OK	0	0.244168	1.79769e+308	1.79769e+308	0.188593	0.796887	no
XLOC_000895	XLOC_000895	-	Chr1:5146656-5147266	mock	virus	OK	0	0.158358	1.79769e+308	1.79769e+308	0.192583	0.796887	no
XLOC_000927	XLOC_000927	AT1G15540	Chr1:5342586-5343705	mock	virus	OK	0	0.0867144	1.79769e+308	1.79769e+308	0.174414	0.796887	no
XLOC_000972	XLOC_000972	AT1G16140	Chr1:5528964-5531255	mock	virus	NOTEST	0	0.0265926	1.79769e+308	1.79769e+308	0.182232	1	no
XLOC_000978	XLOC_000978	-	Chr1:5552866-5553111	mock	virus	OK	0	0.454026	1.79769e+308	1.79769e+308	0.19755	0.796887	no
XLOC_000999	XLOC_000999	-	Chr1:5646664-5646969	mock	virus	OK	0	0.178491	1.79769e+308	1.79769e+308	0.201636	0.796887	no
XLOC_001005	XLOC_001005	AT1G16600	Chr1:5675168-5675433	mock	virus	OK	0	0.169217	1.79769e+308	1.79769e+308	0.206758	0.796887	no
XLOC_001009	XLOC_001009	AT1G16660	Chr1:5692023-5696458	mock	virus	NOTEST	0	0.0156372	1.79769e+308	1.79769e+308	0.178793	1	no
XLOC_001058	XLOC_001058	AT1G17300	Chr1:5926993-5927784	mock	virus	OK	0	2.05865	1.79769e+308	1.79769e+308	0.115839	0.796887	no
XLOC_001079	XLOC_001079	AT1G17545	Chr1:6033108-6033908	mock	virus	OK	0	0.355668	1.79769e+308	1.79769e+308	0.163772	0.796887	no
XLOC_001097	XLOC_001097	AT1G17810	Chr1:6130024-6135345	mock	virus	OK	0	0.34835	1.79769e+308	1.79769e+308	0.398777	0.999998	no
XLOC_001100	XLOC_001100	AT1G17910	Chr1:6159125-6161615	mock	virus	OK	0	0.129795	1.79769e+308	1.79769e+308	0.146913	0.796887	no
XLOC_001113	XLOC_001113	AT1G18120	Chr1:6232091-6233926	mock	virus	NOTEST	0	0.00564976	1.79769e+308	1.79769e+308	0.21371	1	no
XLOC_001137	XLOC_001137	AT1G18510	Chr1:6373294-6374090	mock	virus	OK	0	0.556102	1.79769e+308	1.79769e+308	0.144707	0.796887	no
XLOC_001138	XLOC_001138	AT1G18520	Chr1:6374931-6376316	mock	virus	NOTEST	0	0.031535	1.79769e+308	1.79769e+308	0.19755	1	no
XLOC_001175	XLOC_001175	AT1G19030	Chr1:6571183-6572937	mock	virus	OK	0	0.219249	1.79769e+308	1.79769e+308	0.151598	0.796887	no
XLOC_001176	XLOC_001176	-	Chr1:6576118-6576640	mock	virus	OK	0	0.438673	1.79769e+308	1.79769e+308	0.164621	0.796887	no
XLOC_001177	XLOC_001177	AT1G19040	Chr1:6576894-6577413	mock	virus	OK	0	0.144236	1.79769e+308	1.79769e+308	0.184162	0.796887	no
XLOC_001212	XLOC_001212	AT1G19470	Chr1:6741295-6742534	mock	virus	NOTEST	0	0.0197704	1.79769e+308	1.79769e+308	0.201636	1	no
XLOC_001239	XLOC_001239	AT1G19930	Chr1:6917019-6918138	mock	virus	OK	0	0.133786	1.79769e+308	1.79769e+308	0.168499	0.796887	no
XLOC_001259	XLOC_001259	AT1G20135	Chr1:6984123-6985498	mock	virus	NOTEST	0	0.0641761	1.79769e+308	1.79769e+308	0.182232	1	no
XLOC_001262	XLOC_001262	AT1G20180	Chr1:6996209-6997943	mock	virus	OK	0	0.178395	1.79769e+308	1.79769e+308	0.251423	0.838763	no
XLOC_001268	XLOC_001268	AT1G20280	Chr1:7023828-7024212	mock	virus	OK	0	0.775814	1.79769e+308	1.79769e+308	0.201636	0.796887	no
XLOC_001277	XLOC_001277	AT1G20405	Chr1:7077166-7077606	mock	virus	OK	0	0.491459	1.79769e+308	1.79769e+308	0.175788	0.796887	no
XLOC_001284	XLOC_001284	AT1G20600	Chr1:7133110-7134416	mock	virus	NOTEST	0	0.0498109	1.79769e+308	1.79769e+308	0.188593	1	no
XLOC_001287	XLOC_001287	-	Chr1:7152534-7152972	mock	virus	OK	0	0.194681	1.79769e+308	1.79769e+308	0.180449	0.796887	no
XLOC_001294	XLOC_001294	AT1G20710	Chr1:7184484-7185267	mock	virus	OK	0	0.127918	1.79769e+308	1.79769e+308	0.180449	0.796887	no
XLOC_001308	XLOC_001308	AT1G20875	Chr1:7261480-7261681	mock	virus	OK	0	0.319904	1.79769e+308	1.79769e+308	0.224894	0.80002	no
XLOC_001335	XLOC_001335	AT1G21230	Chr1:7429979-7432346	mock	virus	NOTEST	0	0.0233798	1.79769e+308	1.79769e+308	0.184162	1	no
XLOC_001341	XLOC_001341	AT1G21286	Chr1:7449471-7449664	mock	virus	OK	0	1.05357	1.79769e+308	1.79769e+308	0.21371	0.796887	no
XLOC_001346	XLOC_001346	AT1G21330	Chr1:7474702-7475683	mock	virus	NOTEST	0	0.0259868	1.79769e+308	1.79769e+308	0.19755	1	no
XLOC_001347	XLOC_001347	AT1G21340	Chr1:7476086-7476869	mock	virus	OK	0	0.191555	1.79769e+308	1.79769e+308	0.165519	0.796887	no
XLOC_001351	XLOC_001351	AT1G21395	Chr1:7491964-7492339	mock	virus	NOTEST	0	0.0220004	1.79769e+308	1.79769e+308	0.224894	1	no
XLOC_001354	XLOC_001354	AT1G21430	Chr1:7500844-7504175	mock	virus	OK	0	0.30679	1.79769e+308	1.79769e+308	0.428578	0.999998	no
XLOC_001357	XLOC_001357	-	Chr1:7514847-7515170	mock	virus	NOTEST	0	7.59969e-05	1.79769e+308	1.79769e+308	0.499918	1	no
XLOC_001361	XLOC_001361	AT1G21620	Chr1:7579128-7580171	mock	virus	OK	0	0.238239	1.79769e+308	1.79769e+308	0.157696	0.796887	no
XLOC_001372	XLOC_001372	AT1G21722	Chr1:7628455-7629252	mock	virus	OK	0	1.02201	1.79769e+308	1.79769e+308	0.136584	0.796887	no
XLOC_001406	XLOC_001406	AT1G22090	Chr1:7795707-7797425	mock	virus	NOTEST	0	0.0312604	1.79769e+308	1.79769e+308	0.194134	1	no
XLOC_001420	XLOC_001420	-	Chr1:7872848-7873056	mock	virus	OK	0	0.520363	1.79769e+308	1.79769e+308	0.21371	0.796887	no
XLOC_001425	XLOC_001425	AT1G22440	Chr1:7922427-7924944	mock	virus	OK	0	0.157543	1.79769e+308	1.79769e+308	0.15371	0.796887	no
XLOC_001459	XLOC_001459	-	Chr1:8109038-8109346	mock	virus	OK	0	0.0787899	1.79769e+308	1.79769e+308	0.21371	0.796887	no
XLOC_001476	XLOC_001476	AT1G23160	Chr1:8209231-8211325	mock	virus	NOTEST	0	0.00566891	1.79769e+308	1.79769e+308	0.21371	1	no
XLOC_001497	XLOC_001497	AT1G23500	Chr1:8339667-8341072	mock	virus	OK	0	0.285981	1.79769e+308	1.79769e+308	0.149682	0.796887	no
XLOC_001515	XLOC_001515	AT1G23920	Chr1:8454199-8456566	mock	virus	NOTEST	0	0.00088181	1.79769e+308	1.79769e+308	0.296882	1	no
XLOC_001526	XLOC_001526	AT1G24110	Chr1:8527837-8528818	mock	virus	OK	0	0.0936766	1.79769e+308	1.79769e+308	0.177243	0.796887	no
XLOC_001531	XLOC_001531	AT1G24159	Chr1:8552774-8553385	mock	virus	OK	0	1.43003	1.79769e+308	1.79769e+308	0.145947	0.796887	no
XLOC_001594	XLOC_001594	-	Chr1:8852646-8853171	mock	virus	OK	0	0.627746	1.79769e+308	1.79769e+308	0.327772	0.938004	no
XLOC_001611	XLOC_001611	-	Chr1:8937437-8937739	mock	virus	OK	0	0.0869784	1.79769e+308	1.79769e+308	0.21371	0.796887	no
XLOC_001618	XLOC_001618	AT1G25784	Chr1:9005556-9010027	mock	virus	NOTEST	0	0.00391179	1.79769e+308	1.79769e+308	0.205275	1	no
XLOC_001619	XLOC_001619	-	Chr1:9019722-9019936	mock	virus	OK	0	2.5246	1.79769e+308	1.79769e+308	0.182232	0.796887	no
XLOC_001629	XLOC_001629	-	Chr1:9095266-9095580	mock	virus	OK	0	0.113614	1.79769e+308	1.79769e+308	0.206758	0.796887	no
XLOC_001664	XLOC_001664	AT1G26780	Chr1:9271028-9272463	mock	virus	NOTEST	0	0.00954353	1.79769e+308	1.79769e+308	0.274072	1	no
XLOC_001670	XLOC_001670	-	Chr1:9291721-9292147	mock	virus	NOTEST	0	0.0202265	1.79769e+308	1.79769e+308	0.224894	1	no
XLOC_001674	XLOC_001674	AT1G26870	Chr1:9312855-9314983	mock	virus	OK	0	0.105185	1.79769e+308	1.79769e+308	0.162203	0.796887	no
XLOC_001697	XLOC_001697	AT1G27135	Chr1:9427163-9427529	mock	virus	OK	0	0.438994	1.79769e+308	1.79769e+308	0.191188	0.796887	no
XLOC_001700	XLOC_001700	AT1G27160	Chr1:9432417-9433190	mock	virus	OK	0	0.687677	1.79769e+308	1.79769e+308	0.141804	0.796887	no
XLOC_001747	XLOC_001747	AT1G27780	Chr1:9677042-9682982	mock	virus	NOTEST	0	0.0571806	1.79769e+308	1.79769e+308	0.149452	1	no
XLOC_001750	XLOC_001750	AT1G27820	Chr1:9691627-9692560	mock	virus	NOTEST	0	0.0333129	1.79769e+308	1.79769e+308	0.19755	1	no
XLOC_001760	XLOC_001760	AT1G28030	Chr1:9771792-9773345	mock	virus	NOTEST	0	0.030527	1.79769e+308	1.79769e+308	0.19755	1	no
XLOC_001770	XLOC_001770	AT1G28135	Chr1:9829260-9829584	mock	virus	OK	0	0.669669	1.79769e+308	1.79769e+308	0.173114	0.796887	no
XLOC_001777	XLOC_001777	AT1G28270	Chr1:9883037-9883870	mock	virus	NOTEST	0	0.0156264	1.79769e+308	1.79769e+308	0.21371	1	no
XLOC_001778	XLOC_001778	AT1G28281	Chr1:9887518-9887656	mock	virus	OK	0	31.5357	1.79769e+308	1.79769e+308	0.19755	0.796887	no
XLOC_001784	XLOC_001784	AT1G28335	Chr1:9937000-9937733	mock	virus	NOTEST	0	0.0517208	1.79769e+308	1.79769e+308	0.206758	1	no
XLOC_001800	XLOC_001800	-	Chr1:10012635-10013263	mock	virus	OK	0	2.4395	1.79769e+308	1.79769e+308	0.118595	0.796887	no
XLOC_001802	XLOC_001802	AT1G28500	Chr1:10018690-10020350	mock	virus	OK	0	0.0732138	1.79769e+308	1.79769e+308	0.182232	0.796887	no
XLOC_001838	XLOC_001838	AT1G29000	Chr1:10113017-10114340	mock	virus	NOTEST	0	0.00484632	1.79769e+308	1.79769e+308	0.224894	1	no
XLOC_001846	XLOC_001846	AT1G29075	Chr1:10153542-10154701	mock	virus	NOTEST	0	0.000640865	1.79769e+308	1.79769e+308	0.372883	1	no
XLOC_001847	XLOC_001847	AT1G29100	Chr1:10169083-10169619	mock	virus	OK	0	0.123611	1.79769e+308	1.79769e+308	0.191188	0.796887	no
XLOC_001850	XLOC_001850	AT1G29140	Chr1:10178901-10180019	mock	virus	NOTEST	0	0.0575653	1.79769e+308	1.79769e+308	0.186269	1	no
XLOC_001857	XLOC_001857	AT1G29270	Chr1:10230086-10231142	mock	virus	NOTEST	0	0.037303	1.79769e+308	1.79769e+308	0.201636	1	no
XLOC_001864	XLOC_001864	AT1G29360	Chr1:10275978-10277747	mock	virus	OK	0	1.14222	1.79769e+308	1.79769e+308	0.084943	0.746181	no
XLOC_001876	XLOC_001876	-	Chr1:10328553-10329535	mock	virus	OK	0	0.0980138	1.79769e+308	1.79769e+308	0.219706	0.80002	no
XLOC_001879	XLOC_001879	AT1G29570	Chr1:10335909-10337854	mock	virus	NOTEST	0	0.00891545	1.79769e+308	1.79769e+308	0.21371	1	no
XLOC_001880	XLOC_001880	AT1G29580	Chr1:10338442-10339146	mock	virus	NOTEST	0	0.0595104	1.79769e+308	1.79769e+308	0.224894	1	no
XLOC_001889	XLOC_001889	-	Chr1:10383997-10384275	mock	virus	OK	0	0.148707	1.79769e+308	1.79769e+308	0.206758	0.796887	no
XLOC_001897	XLOC_001897	AT1G29830	Chr1:10441052-10447553	mock	virus	OK	0	0.114778	1.79769e+308	1.79769e+308	0.317259	0.925504	no
XLOC_001906	XLOC_001906	AT1G29962	Chr1:10496729-10497287	mock	virus	OK	0	0.424949	1.79769e+308	1.79769e+308	0.159473	0.796887	no
XLOC_001920	XLOC_001920	AT1G30140	Chr1:10598626-10599696	mock	virus	NOTEST	0	0.0225946	1.79769e+308	1.79769e+308	0.201636	1	no
XLOC_001923	XLOC_001923	AT1G30180	Chr1:10610684-10614013	mock	virus	NOTEST	0	0.00335128	1.79769e+308	1.79769e+308	0.21371	1	no
XLOC_001931	XLOC_001931	-	Chr1:10667622-10668129	mock	virus	OK	0	0.323027	1.79769e+308	1.79769e+308	0.3474	0.961376	no
XLOC_001936	XLOC_001936	-	Chr1:10702120-10702396	mock	virus	OK	0	0.151606	1.79769e+308	1.79769e+308	0.206758	0.796887	no
XLOC_001946	XLOC_001946	AT1G30455	Chr1:10769721-10770775	mock	virus	OK	0	1.02583	1.79769e+308	1.79769e+308	0.125618	0.796887	no
XLOC_001960	XLOC_001960	-	Chr1:10866169-10866478	mock	virus	NOTEST	0	0.0409798	1.79769e+308	1.79769e+308	0.224894	1	no
XLOC_001976	XLOC_001976	AT1G30795	Chr1:10935752-10936348	mock	virus	OK	0	0.0792938	1.79769e+308	1.79769e+308	0.191188	0.796887	no
XLOC_001985	XLOC_001985	-	Chr1:10983816-10984275	mock	virus	NOTEST	0	0.0385116	1.79769e+308	1.79769e+308	0.21371	1	no
XLOC_001986	XLOC_001986	AT1G30850	Chr1:10985077-10986295	mock	virus	OK	0	0.613523	1.79769e+308	1.79769e+308	0.12943	0.796887	no
XLOC_001991	XLOC_001991	-	Chr1:11016490-11016886	mock	virus	NOTEST	0	0.0234039	1.79769e+308	1.79769e+308	0.224894	1	no
XLOC_001994	XLOC_001994	AT1G30950	Chr1:11036179-11037508	mock	virus	OK	0	0.751703	1.79769e+308	1.79769e+308	0.122585	0.796887	no
XLOC_001998	XLOC_001998	AT1G30990	Chr1:11052129-11053063	mock	virus	NOTEST	0	0.0347801	1.79769e+308	1.79769e+308	0.21371	1	no
XLOC_002016	XLOC_002016	AT1G31258	Chr1:11171224-11171835	mock	virus	OK	0	5.75708	1.79769e+308	1.79769e+308	0.224894	0.80002	no
XLOC_002021	XLOC_002021	-	Chr1:11197610-11198128	mock	virus	NOTEST	0	0.0582065	1.79769e+308	1.79769e+308	0.201636	1	no
XLOC_002067	XLOC_002067	AT1G32049	Chr1:11527727-11528207	mock	virus	NOTEST	0	0.0537244	1.79769e+308	1.79769e+308	0.206758	1	no
XLOC_002080	XLOC_002080	AT1G32225	Chr1:11610113-11610625	mock	virus	NOTEST	0	0.0344269	1.79769e+308	1.79769e+308	0.21371	1	no
XLOC_002082	XLOC_002082	-	Chr1:11625011-11625223	mock	virus	OK	0	0.459405	1.79769e+308	1.79769e+308	0.21371	0.796887	no
XLOC_002084	XLOC_002084	AT1G32270	Chr1:11642592-11644962	mock	virus	NOTEST	0	0.0273119	1.79769e+308	1.79769e+308	0.194134	1	no
XLOC_002091	XLOC_002091	AT1G32361	Chr1:11675530-11676748	mock	virus	OK	0	0.188245	1.79769e+308	1.79769e+308	0.154625	0.796887	no
XLOC_002096	XLOC_002096	-	Chr1:11686326-11686618	mock	virus	NOTEST	0	0.0470806	1.79769e+308	1.79769e+308	0.224894	1	no
XLOC_002105	XLOC_002105	AT1G32480	Chr1:11741082-11741990	mock	virus	OK	0	1.73328	1.79769e+308	1.79769e+308	0.105841	0.796887	no
XLOC_002106	XLOC_002106	AT1G32505	Chr1:11753253-11754123	mock	virus	NOTEST	0	0.00686828	1.79769e+308	1.79769e+308	0.224894	1	no
XLOC_002117	XLOC_002117	AT1G32600	Chr1:11794801-11797141	mock	virus	OK	0	0.110828	1.79769e+308	1.79769e+308	0.408794	0.999998	no
XLOC_002120	XLOC_002120	AT1G32660	Chr1:11811039-11812380	mock	virus	NOTEST	0	0.0130136	1.79769e+308	1.79769e+308	0.206758	1	no
XLOC_002128	XLOC_002128	AT1G32720	Chr1:11834901-11836631	mock	virus	NOTEST	0	0.0475769	1.79769e+308	1.79769e+308	0.201636	1	no
XLOC_002136	XLOC_002136	AT1G32820	Chr1:11888388-11890377	mock	virus	OK	0	0.367621	1.79769e+308	1.79769e+308	0.130906	0.796887	no
XLOC_002149	XLOC_002149	AT1G32992	Chr1:11957459-11957730	mock	virus	OK	0	0.789648	1.79769e+308	1.79769e+308	0.177243	0.796887	no
XLOC_002152	XLOC_002152	AT1G33020	Chr1:11962745-11966276	mock	virus	NOTEST	0	0.0598844	1.79769e+308	1.79769e+308	0.405076	1	no
XLOC_002166	XLOC_002166	AT1G33180	Chr1:12030584-12030892	mock	virus	OK	0	0.568229	1.79769e+308	1.79769e+308	0.177243	0.796887	no
XLOC_002196	XLOC_002196	AT1G33710	Chr1:12219656-12220289	mock	virus	OK	0	1.81364	1.79769e+308	1.79769e+308	0.125618	0.796887	no
XLOC_002219	XLOC_002219	-	Chr1:12361351-12361763	mock	virus	NOTEST	0	0.0421753	1.79769e+308	1.79769e+308	0.21371	1	no
XLOC_002226	XLOC_002226	AT1G34044	Chr1:12386218-12387342	mock	virus	OK	0	0.153264	1.79769e+308	1.79769e+308	0.182232	0.796887	no
XLOC_002232	XLOC_002232	AT1G34100	Chr1:12415543-12417172	mock	virus	NOTEST	0	0.021319	1.79769e+308	1.79769e+308	0.206758	1	no
XLOC_002251	XLOC_002251	AT1G34330	Chr1:12528094-12529132	mock	virus	NOTEST	0	0.00601947	1.79769e+308	1.79769e+308	0.224894	1	no
XLOC_002264	XLOC_002264	AT1G34490	Chr1:12609481-12610495	mock	virus	NOTEST	0	0.0290437	1.79769e+308	1.79769e+308	0.201636	1	no
XLOC_002269	XLOC_002269	-	Chr1:12643646-12643997	mock	virus	NOTEST	0	0.0664816	1.79769e+308	1.79769e+308	0.274072	1	no
XLOC_002270	XLOC_002270	AT1G34560	Chr1:12653960-12654677	mock	virus	OK	0	0.0927378	1.79769e+308	1.79769e+308	0.191188	0.796887	no
XLOC_002272	XLOC_002272	AT1G34590	Chr1:12665166-12667818	mock	virus	NOTEST	0	0.00492098	1.79769e+308	1.79769e+308	0.21371	1	no
XLOC_002273	XLOC_002273	AT1G34610	Chr1:12675583-12679303	mock	virus	OK	0	0.443704	1.79769e+308	1.79769e+308	0.101292	0.796887	no
XLOC_002283	XLOC_002283	AT1G34700	Chr1:12714208-12717181	mock	virus	NOTEST	0	0.0020554	1.79769e+308	1.79769e+308	0.225465	1	no
XLOC_002343	XLOC_002343	AT1G35500	Chr1:13066086-13066596	mock	virus	NOTEST	0	0.0626849	1.79769e+308	1.79769e+308	0.206758	1	no
XLOC_002361	XLOC_002361	AT1G35645	Chr1:13175797-13177747	mock	virus	NOTEST	0	0.00029354	1.79769e+308	1.79769e+308	0.389264	1	no
XLOC_002410	XLOC_002410	AT1G36185	Chr1:13560123-13564586	mock	virus	NOTEST	0	0.00118097	1.79769e+308	1.79769e+308	0.224894	1	no
XLOC_002428	XLOC_002428	AT1G36360	Chr1:13689533-13695235	mock	virus	NOTEST	0	0.0166572	1.79769e+308	1.79769e+308	0.168499	1	no
XLOC_002450	XLOC_002450	AT1G36590	Chr1:13818975-13823475	mock	virus	NOTEST	0	0.00577939	1.79769e+308	1.79769e+308	0.197548	1	no
XLOC_002469	XLOC_002469	AT1G36922	Chr1:13984575-13985290	mock	virus	NOTEST	0	0.0428845	1.79769e+308	1.79769e+308	0.206758	1	no
XLOC_002476	XLOC_002476	AT1G36975	Chr1:14019940-14024331	mock	virus	NOTEST	0	0.00117521	1.79769e+308	1.79769e+308	0.224894	1	no
XLOC_002489	XLOC_002489	AT1G37057	Chr1:14094305-14097437	mock	virus	NOTEST	0	0.00323572	1.79769e+308	1.79769e+308	0.21371	1	no
XLOC_002499	XLOC_002499	AT1G37190	Chr1:14197637-14200137	mock	virus	NOTEST	0	0.0206206	1.79769e+308	1.79769e+308	0.186269	1	no
XLOC_002517	XLOC_002517	AT1G38212	Chr1:14344570-14347153	mock	virus	NOTEST	0	0.00176171	1.79769e+308	1.79769e+308	0.224894	1	no
XLOC_002535	XLOC_002535	AT1G38450	Chr1:14492061-14495814	mock	virus	NOTEST	0	0.00127443	1.79769e+308	1.79769e+308	0.224894	1	no
XLOC_002540	XLOC_002540	AT1G39590	Chr1:14807799-14813997	mock	virus	NOTEST	0	9.06014e-06	1.79769e+308	1.79769e+308	0.462081	1	no
XLOC_002543	XLOC_002543	AT1G39990	Chr1:14853295-14855175	mock	virus	NOTEST	0	0.00624172	1.79769e+308	1.79769e+308	0.210892	1	no
XLOC_002556	XLOC_002556	AT1G40105	Chr1:15139932-15142292	mock	virus	NOTEST	0	0.00266391	1.79769e+308	1.79769e+308	0.224894	1	no
XLOC_002603	XLOC_002603	AT1G41875	Chr1:15650171-15650405	mock	virus	OK	0	0.901053	1.79769e+308	1.79769e+308	0.188593	0.796887	no
XLOC_002625	XLOC_002625	AT1G42410	Chr1:15869106-15871453	mock	virus	NOTEST	0	0.00302271	1.79769e+308	1.79769e+308	0.224894	1	no
XLOC_002668	XLOC_002668	AT1G42980	Chr1:16133285-16135587	mock	virus	NOTEST	0	0.0631146	1.79769e+308	1.79769e+308	0.182232	1	no
XLOC_002681	XLOC_002681	AT1G43140	Chr1:16232784-16236109	mock	virus	NOTEST	0	0.00932573	1.79769e+308	1.79769e+308	0.201636	1	no
XLOC_002688	XLOC_002688	AT1G43171	Chr1:16269074-16270513	mock	virus	OK	0	0.402616	1.79769e+308	1.79769e+308	0.136649	0.796887	no
XLOC_002689	XLOC_002689	-	Chr1:16274176-16274620	mock	virus	OK	0	0.147662	1.79769e+308	1.79769e+308	0.186269	0.796887	no
XLOC_002708	XLOC_002708	AT1G43600	Chr1:16415356-16416022	mock	virus	NOTEST	0	0.0127	1.79769e+308	1.79769e+308	0.225531	1	no
XLOC_002717	XLOC_002717	AT1G43680	Chr1:16472204-16473266	mock	virus	NOTEST	0	0.0483842	1.79769e+308	1.79769e+308	0.194134	1	no
XLOC_002762	XLOC_002762	AT1G44318	Chr1:16831015-16833916	mock	virus	NOTEST	0	0.013512	1.79769e+308	1.79769e+308	0.206758	1	no
XLOC_002763	XLOC_002763	AT1G44382	Chr1:16846734-16847325	mock	virus	OK	0	0.094133	1.79769e+308	1.79769e+308	0.191188	0.796887	no
XLOC_002780	XLOC_002780	AT1G44840	Chr1:16943329-16946110	mock	virus	NOTEST	0	0.019288	1.79769e+308	1.79769e+308	0.182232	1	no
XLOC_002786	XLOC_002786	AT1G44935	Chr1:16985001-16985852	mock	virus	OK	0	0.198508	1.79769e+308	1.79769e+308	0.168499	0.796887	no
XLOC_002815	XLOC_002815	AT1G45243	Chr1:17147057-17151194	mock	virus	OK	0	0.609792	1.79769e+308	1.79769e+308	0.371335	0.982644	no
XLOC_002827	XLOC_002827	AT1G45760	Chr1:17194069-17194801	mock	virus	NOTEST	0	0.0633736	1.79769e+308	1.79769e+308	0.191188	1	no
XLOC_002828	XLOC_002828	AT1G45832	Chr1:17196164-17197506	mock	virus	NOTEST	0	0.00417804	1.79769e+308	1.79769e+308	0.224894	1	no
XLOC_002843	XLOC_002843	-	Chr1:17278480-17278759	mock	virus	OK	0	0.319749	1.79769e+308	1.79769e+308	0.194134	0.796887	no
XLOC_002846	XLOC_002846	AT1G47220	Chr1:17303675-17305197	mock	virus	NOTEST	0	0.0136476	1.79769e+308	1.79769e+308	0.21371	1	no
XLOC_002851	XLOC_002851	AT1G47265	Chr1:17324317-17324911	mock	virus	NOTEST	0	0.0259497	1.79769e+308	1.79769e+308	0.21371	1	no
XLOC_002907	XLOC_002907	AT1G47783	Chr1:17596609-17597023	mock	virus	NOTEST	0	0.00160486	1.79769e+308	1.79769e+308	0.407697	1	no
XLOC_002920	XLOC_002920	AT1G47910	Chr1:17656859-17660288	mock	virus	NOTEST	0	0.0569742	1.79769e+308	1.79769e+308	0.156495	1	no
XLOC_002922	XLOC_002922	AT1G47920	Chr1:17661094-17662394	mock	virus	NOTEST	0	0.0175502	1.79769e+308	1.79769e+308	0.206758	1	no
XLOC_002931	XLOC_002931	-	Chr1:17702422-17702995	mock	virus	NOTEST	0	0.0356918	1.79769e+308	1.79769e+308	0.240028	1	no
XLOC_002940	XLOC_002940	AT1G48150	Chr1:17785396-17786368	mock	virus	OK	0	0.394819	1.79769e+308	1.79769e+308	0.146913	0.796887	no
XLOC_002945	XLOC_002945	AT1G48220	Chr1:17802862-17804955	mock	virus	OK	0	1.8333	1.79769e+308	1.79769e+308	0.0882312	0.758307	no
XLOC_002950	XLOC_002950	AT1G48290	Chr1:17842667-17844907	mock	virus	NOTEST	0	0.0152012	1.79769e+308	1.79769e+308	0.201636	1	no
XLOC_002965	XLOC_002965	AT1G48510	Chr1:17934828-17936915	mock	virus	NOTEST	0	0.064526	1.79769e+308	1.79769e+308	0.271266	1	no
XLOC_002966	XLOC_002966	-	Chr1:17938199-17938580	mock	virus	NOTEST	0	0.0532731	1.79769e+308	1.79769e+308	0.21371	1	no
XLOC_002974	XLOC_002974	AT1G48640	Chr1:17986357-17988991	mock	virus	OK	0	0.902226	1.79769e+308	1.79769e+308	0.118794	0.796887	no
XLOC_002983	XLOC_002983	AT1G48820	Chr1:18055228-18059367	mock	virus	NOTEST	0	0.0383331	1.79769e+308	1.79769e+308	0.180449	1	no
XLOC_003001	XLOC_003001	AT1G49060	Chr1:18154044-18154459	mock	virus	OK	0	0.201984	1.79769e+308	1.79769e+308	0.188593	0.796887	no
XLOC_003002	XLOC_003002	AT1G49070	Chr1:18155150-18159680	mock	virus	NOTEST	0	0.0324078	1.79769e+308	1.79769e+308	0.160832	1	no
XLOC_003025	XLOC_003025	-	Chr1:18272727-18273115	mock	virus	NOTEST	0	0.0552376	1.79769e+308	1.79769e+308	0.240028	1	no
XLOC_003039	XLOC_003039	AT1G49550	Chr1:18338840-18339830	mock	virus	NOTEST	0	0.0137601	1.79769e+308	1.79769e+308	0.21371	1	no
XLOC_003044	XLOC_003044	AT1G49680	Chr1:18386866-18387166	mock	virus	NOTEST	0	0.0444846	1.79769e+308	1.79769e+308	0.224894	1	no
XLOC_003054	XLOC_003054	AT1G49860	Chr1:18458665-18459906	mock	virus	NOTEST	0	0.0227183	1.79769e+308	1.79769e+308	0.201636	1	no
XLOC_003066	XLOC_003066	AT1G50050	Chr1:18546164-18549046	mock	virus	NOTEST	0	0.00945984	1.79769e+308	1.79769e+308	0.224894	1	no
XLOC_003067	XLOC_003067	AT1G50060	Chr1:18551185-18552578	mock	virus	NOTEST	0	0.0451611	1.79769e+308	1.79769e+308	0.201636	1	no
XLOC_003081	XLOC_003081	AT1G50350	Chr1:18648755-18649227	mock	virus	OK	0	0.230098	1.79769e+308	1.79769e+308	0.186269	0.796887	no
XLOC_003094	XLOC_003094	AT1G50580	Chr1:18730830-18732177	mock	virus	NOTEST	0	0.00471364	1.79769e+308	1.79769e+308	0.224894	1	no
XLOC_003098	XLOC_003098	-	Chr1:18755728-18756041	mock	virus	OK	0	0.178001	1.79769e+308	1.79769e+308	0.201636	0.796887	no
XLOC_003105	XLOC_003105	-	Chr1:18813668-18814351	mock	virus	OK	0	0.0738253	1.79769e+308	1.79769e+308	0.194134	0.796887	no
XLOC_003113	XLOC_003113	AT1G50930	Chr1:18876836-18880010	mock	virus	OK	0	1.03084	1.79769e+308	1.79769e+308	0.331813	0.944056	no
XLOC_003123	XLOC_003123	AT1G51035	Chr1:18917546-18917774	mock	virus	OK	0	0.138465	1.79769e+308	1.79769e+308	0.224894	0.80002	no
XLOC_003130	XLOC_003130	AT1G51120	Chr1:18938090-18939149	mock	virus	OK	0	0.11459	1.79769e+308	1.79769e+308	0.167465	0.796887	no
XLOC_003136	XLOC_003136	AT1G51210	Chr1:18987808-18989110	mock	virus	NOTEST	0	0.0322716	1.79769e+308	1.79769e+308	0.194134	1	no
XLOC_003156	XLOC_003156	AT1G51490	Chr1:19094887-19097452	mock	virus	NOTEST	0	0.0388014	1.79769e+308	1.79769e+308	0.182232	1	no
XLOC_003176	XLOC_003176	-	Chr1:19197337-19197609	mock	virus	OK	0	0.222775	1.79769e+308	1.79769e+308	0.419049	0.999998	no
XLOC_003184	XLOC_003184	AT1G51913	Chr1:19292908-19293339	mock	virus	OK	0	0.259723	1.79769e+308	1.79769e+308	0.188593	0.796887	no
XLOC_003185	XLOC_003185	AT1G51915	Chr1:19293477-19293969	mock	virus	NOTEST	0	0.063618	1.79769e+308	1.79769e+308	0.206758	1	no
XLOC_003189	XLOC_003189	AT1G51990	Chr1:19330948-19332667	mock	virus	NOTEST	0	0.0153277	1.79769e+308	1.79769e+308	0.233218	1	no
XLOC_003190	XLOC_003190	AT1G52010	Chr1:19337047-19345112	mock	virus	NOTEST	0	7.7657e-05	1.79769e+308	1.79769e+308	0.490517	1	no
XLOC_003215	XLOC_003215	AT1G52415	Chr1:19526165-19526888	mock	virus	OK	0	0.325338	1.79769e+308	1.79769e+308	0.168499	0.796887	no
XLOC_003217	XLOC_003217	AT1G52440	Chr1:19538820-19540907	mock	virus	NOTEST	0	0.0226573	1.79769e+308	1.79769e+308	0.206758	1	no
XLOC_003237	XLOC_003237	AT1G52810	Chr1:19667126-19668237	mock	virus	OK	0	0.126224	1.79769e+308	1.79769e+308	0.171878	0.796887	no
XLOC_003240	XLOC_003240	AT1G52850	Chr1:19677576-19679780	mock	virus	NOTEST	0	0.0030188	1.79769e+308	1.79769e+308	0.224894	1	no
XLOC_003247	XLOC_003247	AT1G52940	Chr1:19716401-19723725	mock	virus	NOTEST	0	0.00844618	1.79769e+308	1.79769e+308	0.21371	1	no
XLOC_003248	XLOC_003248	AT1G52942	Chr1:19724221-19724588	mock	virus	OK	0	0.12096	1.79769e+308	1.79769e+308	0.19755	0.796887	no
XLOC_003250	XLOC_003250	AT1G52960	Chr1:19731630-19735204	mock	virus	NOTEST	0	0.00637057	1.79769e+308	1.79769e+308	0.201636	1	no
XLOC_003267	XLOC_003267	-	Chr1:19820003-19820432	mock	virus	OK	0	0.253981	1.79769e+308	1.79769e+308	0.178793	0.796887	no
XLOC_003296	XLOC_003296	AT1G53550	Chr1:19983410-19984637	mock	virus	OK	0	0.110306	1.79769e+308	1.79769e+308	0.166472	0.796887	no
XLOC_003312	XLOC_003312	AT1G53810	Chr1:20085583-20090152	mock	virus	NOTEST	0	0.00356874	1.79769e+308	1.79769e+308	0.206758	1	no
XLOC_003313	XLOC_003313	AT1G53820	Chr1:20091490-20092423	mock	virus	NOTEST	0	0.00727557	1.79769e+308	1.79769e+308	0.224894	1	no
XLOC_003327	XLOC_003327	AT1G53970	Chr1:20148418-20148898	mock	virus	NOTEST	0	0.0600586	1.79769e+308	1.79769e+308	0.206758	1	no
XLOC_003328	XLOC_003328	AT1G53990	Chr1:20151015-20152752	mock	virus	OK	0	0.140058	1.79769e+308	1.79769e+308	0.162203	0.796887	no
XLOC_003345	XLOC_003345	AT1G54230	Chr1:20250517-20252365	mock	virus	NOTEST	0	0.00963089	1.79769e+308	1.79769e+308	0.21371	1	no
XLOC_003365	XLOC_003365	AT1G54550	Chr1:20369650-20370986	mock	virus	NOTEST	0	0.00436653	1.79769e+308	1.79769e+308	0.224894	1	no
XLOC_003368	XLOC_003368	AT1G54600	Chr1:20391559-20393630	mock	virus	OK	0	0.691733	1.79769e+308	1.79769e+308	0.16379	0.796887	no
XLOC_003369	XLOC_003369	-	Chr1:20412147-20412497	mock	virus	NOTEST	0	0.0590993	1.79769e+308	1.79769e+308	0.21371	1	no
XLOC_003371	XLOC_003371	AT1G54700	Chr1:20415897-20421035	mock	virus	NOTEST	0	0.0555039	1.79769e+308	1.79769e+308	0.474497	1	no
XLOC_003383	XLOC_003383	AT1G54870	Chr1:20459005-20460647	mock	virus	NOTEST	0	0.0498538	1.79769e+308	1.79769e+308	0.182232	1	no
XLOC_003392	XLOC_003392	-	Chr1:20496759-20497288	mock	virus	NOTEST	0	0.045753	1.79769e+308	1.79769e+308	0.206758	1	no
XLOC_003405	XLOC_003405	AT1G55070	Chr1:20551451-20552633	mock	virus	NOTEST	0	0.0442877	1.79769e+308	1.79769e+308	0.184162	1	no
XLOC_003412	XLOC_003412	AT1G55175	Chr1:20582964-20584430	mock	virus	NOTEST	0	0.0332903	1.79769e+308	1.79769e+308	0.21371	1	no
XLOC_003428	XLOC_003428	-	Chr1:20701000-20701392	mock	virus	OK	0	0.232273	1.79769e+308	1.79769e+308	0.225132	0.800249	no
XLOC_003444	XLOC_003444	AT1G55650	Chr1:20796339-20798481	mock	virus	NOTEST	0	0.0113439	1.79769e+308	1.79769e+308	0.21371	1	no
XLOC_003446	XLOC_003446	AT1G55660	Chr1:20800693-20802340	mock	virus	OK	0	0.411002	1.79769e+308	1.79769e+308	0.191381	0.796887	no
XLOC_003460	XLOC_003460	AT1G55928	Chr1:20917189-20918462	mock	virus	NOTEST	0	0.00386872	1.79769e+308	1.79769e+308	0.224894	1	no
XLOC_003468	XLOC_003468	AT1G56085	Chr1:20976514-20977541	mock	virus	NOTEST	0	0.0533771	1.79769e+308	1.79769e+308	0.206758	1	no
XLOC_003503	XLOC_003503	AT1G56605	Chr1:21210481-21211008	mock	virus	OK	0	3.45629	1.79769e+308	1.79769e+308	0.115644	0.796887	no
XLOC_003507	XLOC_003507	-	Chr1:21231482-21231747	mock	virus	NOTEST	0	0.0618733	1.79769e+308	1.79769e+308	0.224894	1	no
XLOC_003601	XLOC_003601	-	Chr1:21326511-21326899	mock	virus	NOTEST	0	0.0217786	1.79769e+308	1.79769e+308	0.224894	1	no
XLOC_003609	XLOC_003609	AT1G57740	Chr1:21382130-21383304	mock	virus	NOTEST	0	0.015916	1.79769e+308	1.79769e+308	0.206758	1	no
XLOC_003624	XLOC_003624	AT1G58090	Chr1:21510509-21511625	mock	virus	NOTEST	0	0.0154784	1.79769e+308	1.79769e+308	0.206758	1	no
XLOC_003635	XLOC_003635	AT1G58265	Chr1:21610908-21611388	mock	virus	OK	0	0.125169	1.79769e+308	1.79769e+308	0.191188	0.796887	no
XLOC_003684	XLOC_003684	AT1G59670	Chr1:21930009-21931366	mock	virus	OK	0	0.467429	1.79769e+308	1.79769e+308	0.146265	0.796887	no
XLOC_003703	XLOC_003703	AT1G59885	Chr1:22042307-22042815	mock	virus	NOTEST	0	0.0250345	1.79769e+308	1.79769e+308	0.224894	1	no
XLOC_003717	XLOC_003717	AT1G60075	Chr1:22150915-22152139	mock	virus	NOTEST	0	0.01369	1.79769e+308	1.79769e+308	0.206758	1	no
XLOC_003722	XLOC_003722	AT1G60130	Chr1:22174178-22176321	mock	virus	NOTEST	0	0.0236297	1.79769e+308	1.79769e+308	0.188593	1	no
XLOC_003747	XLOC_003747	AT1G60740	Chr1:22361073-22361952	mock	virus	OK	0	0.520911	1.79769e+308	1.79769e+308	0.151201	0.796887	no
XLOC_003748	XLOC_003748	AT1G60760	Chr1:22365831-22366323	mock	virus	OK	0	0.383886	1.79769e+308	1.79769e+308	0.167465	0.796887	no
XLOC_003756	XLOC_003756	AT1G60880	Chr1:22411574-22412180	mock	virus	OK	0	0.463387	1.79769e+308	1.79769e+308	0.156092	0.796887	no
XLOC_003764	XLOC_003764	AT1G60986	Chr1:22458999-22459650	mock	virus	NOTEST	0	0.0370107	1.79769e+308	1.79769e+308	0.206758	1	no
XLOC_003769	XLOC_003769	AT1G61050	Chr1:22486735-22488284	mock	virus	NOTEST	0	0.0303545	1.79769e+308	1.79769e+308	0.186269	1	no
XLOC_003770	XLOC_003770	AT1G61110	Chr1:22516601-22518287	mock	virus	OK	0	0.0797574	1.79769e+308	1.79769e+308	0.1707	0.796887	no
XLOC_003781	XLOC_003781	AT1G61224	Chr1:22577112-22577219	mock	virus	OK	0	38.3169	1.79769e+308	1.79769e+308	0.224894	0.80002	no
XLOC_003782	XLOC_003782	AT1G61226	Chr1:22577416-22577691	mock	virus	OK	0	0.263181	1.79769e+308	1.79769e+308	0.19755	0.796887	no
XLOC_003786	XLOC_003786	-	Chr1:22591831-22592147	mock	virus	OK	0	0.405245	1.79769e+308	1.79769e+308	0.182232	0.796887	no
XLOC_003791	XLOC_003791	AT1G61320	Chr1:22617369-22619853	mock	virus	NOTEST	0	0.0295134	1.79769e+308	1.79769e+308	0.186832	1	no
XLOC_003793	XLOC_003793	AT1G61330	Chr1:22622974-22624527	mock	virus	NOTEST	0	0.00104699	1.79769e+308	1.79769e+308	0.336703	1	no
XLOC_003800	XLOC_003800	AT1G61540	Chr1:22702497-22703706	mock	virus	NOTEST	0	0.0463901	1.79769e+308	1.79769e+308	0.186269	1	no
XLOC_003814	XLOC_003814	-	Chr1:22797234-22797519	mock	virus	OK	0	3.63823	1.79769e+308	1.79769e+308	0.141804	0.796887	no
XLOC_003824	XLOC_003824	-	Chr1:22867314-22867541	mock	virus	OK	0	2.07135	1.79769e+308	1.79769e+308	0.177243	0.796887	no
XLOC_003837	XLOC_003837	-	Chr1:22914364-22915032	mock	virus	OK	0	0.196824	1.79769e+308	1.79769e+308	0.170715	0.796887	no
XLOC_003841	XLOC_003841	AT1G62070	Chr1:22943593-22944289	mock	virus	NOTEST	0	0.0085928	1.79769e+308	1.79769e+308	0.224894	1	no
XLOC_003842	XLOC_003842	-	Chr1:22945424-22945899	mock	virus	OK	0	0.108652	1.79769e+308	1.79769e+308	0.20879	0.796887	no
XLOC_003868	XLOC_003868	AT1G62410	Chr1:23092914-23093869	mock	virus	NOTEST	0	0.0223753	1.79769e+308	1.79769e+308	0.21371	1	no
XLOC_003876	XLOC_003876	AT1G62550	Chr1:23156930-23157297	mock	virus	OK	0	0.11926	1.79769e+308	1.79769e+308	0.201636	0.796887	no
XLOC_003915	XLOC_003915	AT1G63060	Chr1:23384042-23385042	mock	virus	OK	0	0.110923	1.79769e+308	1.79769e+308	0.180449	0.796887	no
XLOC_003938	XLOC_003938	AT1G63450	Chr1:23531408-23534569	mock	virus	OK	0	0.0739426	1.79769e+308	1.79769e+308	0.151201	0.796887	no
XLOC_003943	XLOC_003943	AT1G63540	Chr1:23566957-23569495	mock	virus	NOTEST	0	0.00899027	1.79769e+308	1.79769e+308	0.206758	1	no
XLOC_003956	XLOC_003956	-	Chr1:23635410-23635651	mock	virus	OK	0	4.00661	1.79769e+308	1.79769e+308	0.15559	0.796887	no
XLOC_003963	XLOC_003963	-	Chr1:23688524-23688805	mock	virus	OK	0	0.694497	1.79769e+308	1.79769e+308	0.178793	0.796887	no
XLOC_003970	XLOC_003970	AT1G63950	Chr1:23734996-23735556	mock	virus	NOTEST	0	0.0582017	1.79769e+308	1.79769e+308	0.21371	1	no
XLOC_003980	XLOC_003980	AT1G64130	Chr1:23802552-23803533	mock	virus	OK	0	1.38514	1.79769e+308	1.79769e+308	0.23028	0.807563	no
XLOC_004023	XLOC_004023	AT1G64590	Chr1:23993532-23995509	mock	virus	NOTEST	0	0.0256098	1.79769e+308	1.79769e+308	0.194134	1	no
XLOC_004055	XLOC_004055	AT1G65140	Chr1:24201616-24203226	mock	virus	NOTEST	0	0.0190905	1.79769e+308	1.79769e+308	0.206758	1	no
XLOC_004071	XLOC_004071	AT1G65347	Chr1:24272517-24277275	mock	virus	NOTEST	0	0.0336699	1.79769e+308	1.79769e+308	0.282098	1	no
XLOC_004077	XLOC_004077	-	Chr1:24300018-24300358	mock	virus	OK	0	0.431161	1.79769e+308	1.79769e+308	0.180449	0.796887	no
XLOC_004083	XLOC_004083	AT1G65485	Chr1:24346723-24347264	mock	virus	OK	0	0.472758	1.79769e+308	1.79769e+308	0.159473	0.796887	no
XLOC_004100	XLOC_004100	AT1G65681	Chr1:24428874-24430670	mock	virus	OK	0	0.194309	1.79769e+308	1.79769e+308	0.1707	0.796887	no
XLOC_004119	XLOC_004119	AT1G66030	Chr1:24583148-24583652	mock	virus	NOTEST	0	0.0515132	1.79769e+308	1.79769e+308	0.206758	1	no
XLOC_004157	XLOC_004157	AT1G66560	Chr1:24833578-24834631	mock	virus	NOTEST	0	0.00717483	1.79769e+308	1.79769e+308	0.224894	1	no
XLOC_004182	XLOC_004182	AT1G66860	Chr1:24942187-24944497	mock	virus	OK	0	0.145769	1.79769e+308	1.79769e+308	0.155101	0.796887	no
XLOC_004189	XLOC_004189	AT1G66950	Chr1:24978204-24984619	mock	virus	NOTEST	0	0.0177911	1.79769e+308	1.79769e+308	0.174414	1	no
XLOC_004190	XLOC_004190	-	Chr1:24990249-24990690	mock	virus	OK	0	0.408532	1.79769e+308	1.79769e+308	0.166472	0.796887	no
XLOC_004202	XLOC_004202	AT1G67148	Chr1:25121234-25121898	mock	virus	OK	0	0.445327	1.79769e+308	1.79769e+308	0.164621	0.796887	no
XLOC_004203	XLOC_004203	AT1G67150	Chr1:25122458-25124695	mock	virus	NOTEST	0	0.00828486	1.79769e+308	1.79769e+308	0.298721	1	no
XLOC_004210	XLOC_004210	-	Chr1:25145043-25145523	mock	virus	NOTEST	0	0.0391022	1.79769e+308	1.79769e+308	0.21371	1	no
XLOC_004221	XLOC_004221	AT1G67390	Chr1:25244689-25247139	mock	virus	NOTEST	0	0.00425175	1.79769e+308	1.79769e+308	0.224894	1	no
XLOC_004224	XLOC_004224	AT1G67450	Chr1:25266162-25267359	mock	virus	NOTEST	0	0.025073	1.79769e+308	1.79769e+308	0.19755	1	no
XLOC_004234	XLOC_004234	AT1G67635	Chr1:25349341-25350384	mock	virus	NOTEST	0	0.0661415	1.79769e+308	1.79769e+308	0.182232	1	no
XLOC_004328	XLOC_004328	-	Chr1:25871367-25871627	mock	virus	OK	0	0.724439	1.79769e+308	1.79769e+308	0.186269	0.796887	no
XLOC_004331	XLOC_004331	AT1G68845	Chr1:25882433-25882918	mock	virus	OK	0	0.113767	1.79769e+308	1.79769e+308	0.19755	0.796887	no
XLOC_004339	XLOC_004339	-	Chr1:25920699-25920975	mock	virus	NOTEST	0	0.0623184	1.79769e+308	1.79769e+308	0.224894	1	no
XLOC_004378	XLOC_004378	AT1G69470	Chr1:26113574-26113997	mock	virus	OK	0	0.344586	1.79769e+308	1.79769e+308	0.174414	0.796887	no
XLOC_004414	XLOC_004414	-	Chr1:26271539-26272267	mock	virus	OK	0	0.0736389	1.79769e+308	1.79769e+308	0.274072	0.872869	no
XLOC_004428	XLOC_004428	AT1G70010	Chr1:26367176-26371457	mock	virus	NOTEST	0	0.00566979	1.79769e+308	1.79769e+308	0.201636	1	no
XLOC_004436	XLOC_004436	AT1G70120	Chr1:26408920-26409597	mock	virus	OK	0	0.223889	1.79769e+308	1.79769e+308	0.171878	0.796887	no
XLOC_004449	XLOC_004449	-	Chr1:26469646-26469888	mock	virus	OK	0	1.51892	1.79769e+308	1.79769e+308	0.174414	0.796887	no
XLOC_004450	XLOC_004450	-	Chr1:26488132-26488333	mock	virus	OK	0	1.09812	1.79769e+308	1.79769e+308	0.206758	0.796887	no
XLOC_004455	XLOC_004455	-	Chr1:26538864-26539114	mock	virus	OK	0	0.0729197	1.79769e+308	1.79769e+308	0.224894	0.80002	no
XLOC_004458	XLOC_004458	AT1G70450	Chr1:26552575-26554437	mock	virus	NOTEST	0	0.00486553	1.79769e+308	1.79769e+308	0.224894	1	no
XLOC_004482	XLOC_004482	AT1G70720	Chr1:26666407-26667204	mock	virus	OK	0	0.0758921	1.79769e+308	1.79769e+308	0.184162	0.796887	no
XLOC_004516	XLOC_004516	AT1G71235	Chr1:26854558-26855222	mock	virus	OK	0	0.206555	1.79769e+308	1.79769e+308	0.182232	0.796887	no
XLOC_004520	XLOC_004520	AT1G71290	Chr1:26872642-26873242	mock	virus	OK	0	0.118073	1.79769e+308	1.79769e+308	0.184162	0.796887	no
XLOC_004521	XLOC_004521	-	Chr1:26873393-26873938	mock	virus	NOTEST	0	0.0548332	1.79769e+308	1.79769e+308	0.206758	1	no
XLOC_004522	XLOC_004522	AT1G71300	Chr1:26874063-26880024	mock	virus	OK	0	0.180976	1.79769e+308	1.79769e+308	0.363183	0.976458	no
XLOC_004523	XLOC_004523	AT1G71320	Chr1:26882484-26883818	mock	virus	NOTEST	0	0.0536619	1.79769e+308	1.79769e+308	0.180449	1	no
XLOC_004529	XLOC_004529	AT1G71470	Chr1:26930705-26931568	mock	virus	NOTEST	0	0.0331728	1.79769e+308	1.79769e+308	0.233527	1	no
XLOC_004535	XLOC_004535	AT1G71690	Chr1:26947764-26949168	mock	virus	NOTEST	0	0.0234544	1.79769e+308	1.79769e+308	0.201636	1	no
XLOC_004597	XLOC_004597	-	Chr1:27257724-27258078	mock	virus	NOTEST	0	0.0550721	1.79769e+308	1.79769e+308	0.21371	1	no
XLOC_004648	XLOC_004648	AT1G73160	Chr1:27506533-27507994	mock	virus	NOTEST	0	0.0566672	1.79769e+308	1.79769e+308	0.177243	1	no
XLOC_004651	XLOC_004651	AT1G73190	Chr1:27521943-27523332	mock	virus	OK	0	0.518383	1.79769e+308	1.79769e+308	0.135608	0.796887	no
XLOC_004653	XLOC_004653	-	Chr1:27572346-27572923	mock	virus	NOTEST	0	0.0641012	1.79769e+308	1.79769e+308	0.218153	1	no
XLOC_004665	XLOC_004665	-	Chr1:27641611-27642030	mock	virus	OK	0	0.664819	1.79769e+308	1.79769e+308	0.24253	0.825396	no
XLOC_004672	XLOC_004672	AT1G73603	Chr1:27674287-27674953	mock	virus	OK	0	0.216617	1.79769e+308	1.79769e+308	0.184162	0.796887	no
XLOC_004674	XLOC_004674	AT1G73610	Chr1:27678376-27679807	mock	virus	NOTEST	0	0.016246	1.79769e+308	1.79769e+308	0.206758	1	no
XLOC_004688	XLOC_004688	-	Chr1:27750211-27750737	mock	virus	NOTEST	0	0.0144595	1.79769e+308	1.79769e+308	0.224894	1	no
XLOC_004703	XLOC_004703	AT1G74045	Chr1:27846110-27846840	mock	virus	OK	0	0.885154	1.79769e+308	1.79769e+308	0.138855	0.796887	no
XLOC_004706	XLOC_004706	AT1G74080	Chr1:27855698-27857534	mock	virus	OK	0	1.4391	1.79769e+308	1.79769e+308	0.0835576	0.740395	no
XLOC_004710	XLOC_004710	AT1G74140	Chr1:27876904-27879780	mock	virus	OK	0	0.459155	1.79769e+308	1.79769e+308	0.208838	0.796887	no
XLOC_004739	XLOC_004739	AT1G74620	Chr1:28028251-28029001	mock	virus	NOTEST	0	0.0398006	1.79769e+308	1.79769e+308	0.19755	1	no
XLOC_004797	XLOC_004797	-	Chr1:28357051-28357549	mock	virus	OK	0	0.12669	1.79769e+308	1.79769e+308	0.191188	0.796887	no
XLOC_004821	XLOC_004821	-	Chr1:28467239-28467900	mock	virus	OK	0	0.069402	1.79769e+308	1.79769e+308	0.191188	0.796887	no
XLOC_004822	XLOC_004822	AT1G75830	Chr1:28472356-28472891	mock	virus	NOTEST	0	0.0385318	1.79769e+308	1.79769e+308	0.21371	1	no
XLOC_004824	XLOC_004824	AT1G75870	Chr1:28486228-28487393	mock	virus	NOTEST	0	0.0196383	1.79769e+308	1.79769e+308	0.201636	1	no
XLOC_004879	XLOC_004879	AT1G76750	Chr1:28811039-28813070	mock	virus	OK	0	0.289772	1.79769e+308	1.79769e+308	0.376345	0.986268	no
XLOC_004898	XLOC_004898	-	Chr1:28917183-28917579	mock	virus	NOTEST	0	0.0476191	1.79769e+308	1.79769e+308	0.21371	1	no
XLOC_004899	XLOC_004899	-	Chr1:28928285-28928704	mock	virus	OK	0	0.100557	1.79769e+308	1.79769e+308	0.194134	0.796887	no
XLOC_004905	XLOC_004905	AT1G77093	Chr1:28962507-28963149	mock	virus	OK	0	0.249194	1.79769e+308	1.79769e+308	0.21371	0.796887	no
XLOC_004936	XLOC_004936	AT1G77530	Chr1:29136036-29137555	mock	virus	OK	0	0.0735559	1.79769e+308	1.79769e+308	0.173114	0.796887	no
XLOC_004954	XLOC_004954	AT1G77820	Chr1:29263662-29264268	mock	virus	OK	0	0.120733	1.79769e+308	1.79769e+308	0.186269	0.796887	no
XLOC_004964	XLOC_004964	AT1G77950	Chr1:29306956-29313571	mock	virus	NOTEST	0	0.0213283	1.79769e+308	1.79769e+308	0.44016	1	no
XLOC_004982	XLOC_004982	AT1G78160	Chr1:29407899-29410184	mock	virus	OK	0	0.0752556	1.79769e+308	1.79769e+308	0.162967	0.796887	no
XLOC_005005	XLOC_005005	AT1G78478	Chr1:29523981-29526363	mock	virus	OK	0	171.083	1.79769e+308	1.79769e+308	0.439121	0.999998	no
XLOC_005037	XLOC_005037	AT1G79130	Chr1:29771277-29771887	mock	virus	NOTEST	0	0.0424873	1.79769e+308	1.79769e+308	0.206758	1	no
XLOC_005051	XLOC_005051	AT1G79320	Chr1:29836685-29837908	mock	virus	NOTEST	0	0.040118	1.79769e+308	1.79769e+308	0.188593	1	no
XLOC_005115	XLOC_005115	AT1G80470	Chr1:30256065-30257916	mock	virus	OK	0	0.0841047	1.79769e+308	1.79769e+308	0.168499	0.796887	no
XLOC_005119	XLOC_005119	-	Chr1:30280772-30281082	mock	virus	OK	0	0.126509	1.79769e+308	1.79769e+308	0.206758	0.796887	no
XLOC_005125	XLOC_005125	-	Chr1:30297612-30297846	mock	virus	OK	0	0.580988	1.79769e+308	1.79769e+308	0.19755	0.796887	no
XLOC_005186	XLOC_005186	AT1G01453	Chr1:166588-167842	mock	virus	OK	0	0.579572	1.79769e+308	1.79769e+308	0.193001	0.796887	no
XLOC_005189	XLOC_005189	AT1G01530	Chr1:192639-193670	mock	virus	OK	0	0.69618	1.79769e+308	1.79769e+308	0.137329	0.796887	no
XLOC_005190	XLOC_005190	-	Chr1:207750-208011	mock	virus	OK	0	1.25485	1.79769e+308	1.79769e+308	0.173114	0.796887	no
XLOC_005204	XLOC_005204	-	Chr1:291592-292061	mock	virus	OK	0	0.145661	1.79769e+308	1.79769e+308	0.191188	0.796887	no
XLOC_005217	XLOC_005217	AT1G02040	Chr1:358103-359078	mock	virus	NOTEST	0	0.0276075	1.79769e+308	1.79769e+308	0.19755	1	no
XLOC_005228	XLOC_005228	AT1G02228	Chr1:433030-433819	mock	virus	OK	0	0.0958428	1.79769e+308	1.79769e+308	0.182643	0.796887	no
XLOC_005231	XLOC_005231	AT1G02250	Chr1:437950-439559	mock	virus	OK	0	1.73301	1.79769e+308	1.79769e+308	0.0938583	0.778252	no
XLOC_005249	XLOC_005249	-	Chr1:511007-511266	mock	virus	OK	0	0.08775	1.79769e+308	1.79769e+308	0.224894	0.80002	no
XLOC_005252	XLOC_005252	AT1G02510	Chr1:520497-521668	mock	virus	OK	0	0.191234	1.79769e+308	1.79769e+308	0.159473	0.796887	no
XLOC_005253	XLOC_005253	-	Chr1:521899-522195	mock	virus	OK	0	0.166025	1.79769e+308	1.79769e+308	0.201636	0.796887	no
XLOC_005254	XLOC_005254	AT1G02540	Chr1:534826-535699	mock	virus	NOTEST	0	0.022868	1.79769e+308	1.79769e+308	0.201636	1	no
XLOC_005255	XLOC_005255	-	Chr1:551287-551529	mock	virus	OK	0	0.235474	1.79769e+308	1.79769e+308	0.21371	0.796887	no
XLOC_005261	XLOC_005261	-	Chr1:583469-583860	mock	virus	NOTEST	0	0.0242188	1.79769e+308	1.79769e+308	0.224894	1	no
XLOC_005263	XLOC_005263	-	Chr1:591024-591373	mock	virus	NOTEST	0	0.0609715	1.79769e+308	1.79769e+308	0.21371	1	no
XLOC_005293	XLOC_005293	AT1G03106	Chr1:748101-749034	mock	virus	OK	0	0.504653	1.79769e+308	1.79769e+308	0.146913	0.796887	no
XLOC_005307	XLOC_005307	-	Chr1:849905-850299	mock	virus	OK	0	0.545451	1.79769e+308	1.79769e+308	0.166472	0.796887	no
XLOC_005312	XLOC_005312	AT1G03502	Chr1:875357-875471	mock	virus	OK	0	199.286	1.79769e+308	1.79769e+308	0.182232	0.796887	no
XLOC_005324	XLOC_005324	AT1G03660	Chr1:911435-911759	mock	virus	OK	0	0.808056	1.79769e+308	1.79769e+308	0.166472	0.796887	no
XLOC_005344	XLOC_005344	AT1G03982	Chr1:1022250-1023719	mock	virus	NOTEST	0	0.0583324	1.79769e+308	1.79769e+308	0.178793	1	no
XLOC_005355	XLOC_005355	AT1G04171	Chr1:1100443-1100608	mock	virus	OK	0	2.16461	1.79769e+308	1.79769e+308	0.224894	0.80002	no
XLOC_005402	XLOC_005402	AT1G04890	Chr1:1380381-1382599	mock	virus	NOTEST	0	0.0125227	1.79769e+308	1.79769e+308	0.19755	1	no
XLOC_005412	XLOC_005412	-	Chr1:1429440-1429889	mock	virus	OK	0	0.368867	1.79769e+308	1.79769e+308	0.171878	0.796887	no
XLOC_005417	XLOC_005417	AT1G05040	Chr1:1447368-1448448	mock	virus	OK	0	0.857768	1.79769e+308	1.79769e+308	0.22816	0.804493	no
XLOC_005469	XLOC_005469	AT1G05650	Chr1:1690263-1692126	mock	virus	NOTEST	0	0.0199658	1.79769e+308	1.79769e+308	0.201636	1	no
XLOC_005475	XLOC_005475	-	Chr1:1713477-1713740	mock	virus	OK	0	0.245632	1.79769e+308	1.79769e+308	0.206758	0.796887	no
XLOC_005503	XLOC_005503	AT1G06280	Chr1:1920306-1920949	mock	virus	NOTEST	0	0.00980098	1.79769e+308	1.79769e+308	0.224894	1	no
XLOC_005511	XLOC_005511	-	Chr1:1953732-1954192	mock	virus	NOTEST	0	0.0372522	1.79769e+308	1.79769e+308	0.21371	1	no
XLOC_005540	XLOC_005540	AT1G06920	Chr1:2124853-2125801	mock	virus	NOTEST	0	0.0444961	1.79769e+308	1.79769e+308	0.188593	1	no
XLOC_005541	XLOC_005541	AT1G06925	Chr1:2126748-2128611	mock	virus	OK	0	0.108872	1.79769e+308	1.79769e+308	0.244312	0.827689	no
XLOC_005547	XLOC_005547	AT1G07025	Chr1:2157657-2158158	mock	virus	OK	0	1.54676	1.79769e+308	1.79769e+308	0.137329	0.796887	no
XLOC_005565	XLOC_005565	-	Chr1:2241509-2241744	mock	virus	OK	0	2.68906	1.79769e+308	1.79769e+308	0.163772	0.796887	no
XLOC_005584	XLOC_005584	AT1G07550	Chr1:2322652-2326561	mock	virus	NOTEST	0	0.0156592	1.79769e+308	1.79769e+308	0.186269	1	no
XLOC_005589	XLOC_005589	-	Chr1:2348025-2348447	mock	virus	NOTEST	0	0.019214	1.79769e+308	1.79769e+308	0.224894	1	no
XLOC_005592	XLOC_005592	AT1G07645	Chr1:2367436-2368385	mock	virus	NOTEST	0	0.0311018	1.79769e+308	1.79769e+308	0.206758	1	no
XLOC_005628	XLOC_005628	AT1G08135	Chr1:2548818-2551473	mock	virus	NOTEST	0	0.0159131	1.79769e+308	1.79769e+308	0.191188	1	no
XLOC_005629	XLOC_005629	AT1G08140	Chr1:2552035-2555161	mock	virus	NOTEST	0	0.0178447	1.79769e+308	1.79769e+308	0.186269	1	no
XLOC_005630	XLOC_005630	AT1G08150	Chr1:2556342-2559074	mock	virus	OK	0	0.0947315	1.79769e+308	1.79769e+308	0.155101	0.796887	no
XLOC_005647	XLOC_005647	-	Chr1:2661437-2661823	mock	virus	OK	0	0.0758331	1.79769e+308	1.79769e+308	0.206758	0.796887	no
XLOC_005660	XLOC_005660	-	Chr1:2754898-2755127	mock	virus	OK	0	0.995267	1.79769e+308	1.79769e+308	0.194134	0.796887	no
XLOC_005662	XLOC_005662	AT1G08670	Chr1:2760345-2761573	mock	virus	NOTEST	0	0.0548195	1.79769e+308	1.79769e+308	0.191188	1	no
XLOC_005663	XLOC_005663	AT1G08695	Chr1:2769055-2769483	mock	virus	OK	0	0.0700712	1.79769e+308	1.79769e+308	0.224894	0.80002	no
XLOC_005674	XLOC_005674	-	Chr1:2861644-2861854	mock	virus	OK	0	0.28595	1.79769e+308	1.79769e+308	0.224894	0.80002	no
XLOC_005675	XLOC_005675	-	Chr1:2864581-2865011	mock	virus	NOTEST	0	0.019027	1.79769e+308	1.79769e+308	0.224894	1	no
XLOC_005701	XLOC_005701	AT1G09380	Chr1:3026134-3029549	mock	virus	NOTEST	0	0.00707838	1.79769e+308	1.79769e+308	0.21371	1	no
XLOC_005716	XLOC_005716	AT1G09625	Chr1:3117136-3117567	mock	virus	OK	0	0.131879	1.79769e+308	1.79769e+308	0.191188	0.796887	no
XLOC_005718	XLOC_005718	-	Chr1:3125305-3125609	mock	virus	OK	0	0.200366	1.79769e+308	1.79769e+308	0.19755	0.796887	no
XLOC_005720	XLOC_005720	-	Chr1:3131950-3132215	mock	virus	OK	0	1.24043	1.79769e+308	1.79769e+308	0.169576	0.796887	no
XLOC_005724	XLOC_005724	AT1G09720	Chr1:3144437-3147303	mock	virus	OK	0	0.565056	1.79769e+308	1.79769e+308	0.0893826	0.761655	no
XLOC_005736	XLOC_005736	-	Chr1:3213061-3213446	mock	virus	OK	0	0.348468	1.79769e+308	1.79769e+308	0.174414	0.796887	no
XLOC_005742	XLOC_005742	AT1G09935	Chr1:3234059-3235530	mock	virus	OK	0	0.249474	1.79769e+308	1.79769e+308	0.162967	0.796887	no
XLOC_005745	XLOC_005745	-	Chr1:3247777-3248058	mock	virus	NOTEST	0	0.0531739	1.79769e+308	1.79769e+308	0.224894	1	no
XLOC_005753	XLOC_005753	AT1G10100	Chr1:3300696-3301489	mock	virus	NOTEST	0	0.0342247	1.79769e+308	1.79769e+308	0.21371	1	no
XLOC_005754	XLOC_005754	-	Chr1:3302151-3302419	mock	virus	NOTEST	0	0.0616534	1.79769e+308	1.79769e+308	0.224894	1	no
XLOC_005762	XLOC_005762	AT1G10190	Chr1:3343685-3345632	mock	virus	NOTEST	0	0.0353047	1.79769e+308	1.79769e+308	0.186269	1	no
XLOC_005767	XLOC_005767	-	Chr1:3361408-3362012	mock	virus	NOTEST	0	0.0249995	1.79769e+308	1.79769e+308	0.21371	1	no
XLOC_005791	XLOC_005791	AT1G10586	Chr1:3496927-3499439	mock	virus	NOTEST	0	0.00757346	1.79769e+308	1.79769e+308	0.307862	1	no
XLOC_005819	XLOC_005819	AT1G10980	Chr1:3667247-3669902	mock	virus	OK	0	0.0878049	1.79769e+308	1.79769e+308	0.161475	0.796887	no
XLOC_005823	XLOC_005823	AT1G11040	Chr1:3679224-3680924	mock	virus	NOTEST	0	0.00756972	1.79769e+308	1.79769e+308	0.21371	1	no
XLOC_005834	XLOC_005834	AT1G11230	Chr1:3763267-3764483	mock	virus	NOTEST	0	0.00458136	1.79769e+308	1.79769e+308	0.240028	1	no
XLOC_005847	XLOC_005847	AT1G11370	Chr1:3828097-3830945	mock	virus	NOTEST	0	0.0144458	1.79769e+308	1.79769e+308	0.21371	1	no
XLOC_005849	XLOC_005849	-	Chr1:3840831-3841171	mock	virus	NOTEST	0	0.030235	1.79769e+308	1.79769e+308	0.224894	1	no
XLOC_005851	XLOC_005851	AT1G11470	Chr1:3859661-3860604	mock	virus	NOTEST	0	0.00859865	1.79769e+308	1.79769e+308	0.224894	1	no
XLOC_005855	XLOC_005855	AT1G11510	Chr1:3871777-3872836	mock	virus	NOTEST	0	0.0117216	1.79769e+308	1.79769e+308	0.21371	1	no
XLOC_005860	XLOC_005860	AT1G11610	Chr1:3906861-3909338	mock	virus	OK	0	0.200864	1.79769e+308	1.79769e+308	0.208634	0.796887	no
XLOC_005880	XLOC_005880	AT1G11920	Chr1:4023666-4025097	mock	virus	NOTEST	0	0.00484125	1.79769e+308	1.79769e+308	0.224894	1	no
XLOC_005891	XLOC_005891	AT1G12064	Chr1:4077497-4078095	mock	virus	NOTEST	0	0.0371617	1.79769e+308	1.79769e+308	0.206758	1	no
XLOC_005916	XLOC_005916	AT1G12451	Chr1:4246108-4246291	mock	virus	OK	0	3.6124	1.79769e+308	1.79769e+308	0.201636	0.796887	no
XLOC_005946	XLOC_005946	AT1G12935	Chr1:4406317-4406746	mock	virus	NOTEST	0	0.000648525	1.79769e+308	1.79769e+308	0.434367	1	no
XLOC_005952	XLOC_005952	-	Chr1:4457269-4457513	mock	virus	OK	0	0.70474	1.79769e+308	1.79769e+308	0.188593	0.796887	no
XLOC_005961	XLOC_005961	-	Chr1:4523868-4524151	mock	virus	OK	0	0.213231	1.79769e+308	1.79769e+308	0.206758	0.796887	no
XLOC_005981	XLOC_005981	AT1G13480	Chr1:4622633-4624070	mock	virus	OK	0	2.14449	1.79769e+308	1.79769e+308	0.0725544	0.690765	no
XLOC_005983	XLOC_005983	AT1G13490	Chr1:4624714-4626064	mock	virus	NOTEST	0	0.00573722	1.79769e+308	1.79769e+308	0.224894	1	no
XLOC_005984	XLOC_005984	AT1G13500	Chr1:4627788-4629169	mock	virus	OK	0	0.0834963	1.79769e+308	1.79769e+308	0.174414	0.796887	no
XLOC_005985	XLOC_005985	AT1G13510	Chr1:4629202-4630821	mock	virus	NOTEST	0	0.0501653	1.79769e+308	1.79769e+308	0.177243	1	no
XLOC_006002	XLOC_006002	AT1G13710	Chr1:4702724-4704657	mock	virus	NOTEST	0	0.0534041	1.79769e+308	1.79769e+308	0.175788	1	no
XLOC_006017	XLOC_006017	AT1G14048	Chr1:4815682-4815988	mock	virus	OK	0	0.65357	1.79769e+308	1.79769e+308	0.174414	0.796887	no
XLOC_006064	XLOC_006064	AT1G14688	Chr1:5049525-5050983	mock	virus	OK	0	1.28953	1.79769e+308	1.79769e+308	0.133013	0.796887	no
XLOC_006106	XLOC_006106	AT1G15210	Chr1:5231347-5236573	mock	virus	NOTEST	0	0.047236	1.79769e+308	1.79769e+308	0.154162	1	no
XLOC_006114	XLOC_006114	AT1G15320	Chr1:5272255-5274074	mock	virus	OK	0	0.779689	1.79769e+308	1.79769e+308	0.211328	0.796887	no
XLOC_006118	XLOC_006118	AT1G15385	Chr1:5292755-5293265	mock	virus	NOTEST	0	0.0386678	1.79769e+308	1.79769e+308	0.206758	1	no
XLOC_006130	XLOC_006130	AT1G15560	Chr1:5352654-5354314	mock	virus	NOTEST	0	0.00374959	1.79769e+308	1.79769e+308	0.224894	1	no
XLOC_006141	XLOC_006141	AT1G15770	Chr1:5426891-5428280	mock	virus	OK	0	0.251951	1.79769e+308	1.79769e+308	0.15371	0.796887	no
XLOC_006142	XLOC_006142	AT1G15772	Chr1:5428519-5429561	mock	virus	OK	0	0.398014	1.79769e+308	1.79769e+308	0.145947	0.796887	no
XLOC_006161	XLOC_006161	AT1G16225	Chr1:5551040-5552097	mock	virus	NOTEST	0	0.0603327	1.79769e+308	1.79769e+308	0.191188	1	no
XLOC_006162	XLOC_006162	AT1G16230	Chr1:5553466-5554324	mock	virus	OK	0	0.812012	1.79769e+308	1.79769e+308	0.142936	0.796887	no
XLOC_006212	XLOC_006212	AT1G17277	Chr1:5915643-5916212	mock	virus	NOTEST	0	0.061228	1.79769e+308	1.79769e+308	0.201636	1	no
XLOC_006215	XLOC_006215	AT1G17310	Chr1:5928013-5928667	mock	virus	OK	0	0.0852092	1.79769e+308	1.79769e+308	0.186269	0.796887	no
XLOC_006229	XLOC_006229	AT1G17495	Chr1:6009569-6013742	mock	virus	NOTEST	0	0.0399613	1.79769e+308	1.79769e+308	0.154625	1	no
XLOC_006237	XLOC_006237	-	Chr1:6061250-6061565	mock	virus	OK	0	0.104341	1.79769e+308	1.79769e+308	0.206758	0.796887	no
XLOC_006256	XLOC_006256	AT1G17900	Chr1:6157367-6158130	mock	virus	NOTEST	0	0.0082191	1.79769e+308	1.79769e+308	0.224894	1	no
XLOC_006267	XLOC_006267	AT1G18050	Chr1:6209770-6211588	mock	virus	OK	0	0.946587	1.79769e+308	1.79769e+308	0.130087	0.796887	no
XLOC_006275	XLOC_006275	AT1G18191	Chr1:6262053-6262330	mock	virus	OK	0	0.102815	1.79769e+308	1.79769e+308	0.21371	0.796887	no
XLOC_006278	XLOC_006278	-	Chr1:6271815-6272422	mock	virus	NOTEST	0	0.0219396	1.79769e+308	1.79769e+308	0.21371	1	no
XLOC_006285	XLOC_006285	AT1G18310	Chr1:6301199-6303956	mock	virus	OK	0	0.125232	1.79769e+308	1.79769e+308	0.154625	0.796887	no
XLOC_006315	XLOC_006315	-	Chr1:6508774-6509012	mock	virus	OK	0	0.102702	1.79769e+308	1.79769e+308	0.224894	0.80002	no
XLOC_006319	XLOC_006319	AT1G18970	Chr1:6554567-6555377	mock	virus	OK	0	0.0761514	1.79769e+308	1.79769e+308	0.184162	0.796887	no
XLOC_006325	XLOC_006325	AT1G19060	Chr1:6582065-6583601	mock	virus	NOTEST	0	0.00794729	1.79769e+308	1.79769e+308	0.224894	1	no
XLOC_006341	XLOC_006341	AT1G19260	Chr1:6657259-6659569	mock	virus	NOTEST	0	0.0360511	1.79769e+308	1.79769e+308	0.176648	1	no
XLOC_006389	XLOC_006389	AT1G20000	Chr1:6936897-6937666	mock	virus	OK	0	0.144622	1.79769e+308	1.79769e+308	0.175788	0.796887	no
XLOC_006391	XLOC_006391	-	Chr1:6941871-6942155	mock	virus	OK	0	0.620918	1.79769e+308	1.79769e+308	0.184162	0.796887	no
XLOC_006403	XLOC_006403	AT1G20240	Chr1:7012112-7015216	mock	virus	OK	0	0.0951251	1.79769e+308	1.79769e+308	0.160113	0.796887	no
XLOC_006422	XLOC_006422	AT1G20500	Chr1:7100501-7102915	mock	virus	OK	0	0.118545	1.79769e+308	1.79769e+308	0.156092	0.796887	no
XLOC_006438	XLOC_006438	AT1G20750	Chr1:7203301-7208998	mock	virus	NOTEST	0	0.0160103	1.79769e+308	1.79769e+308	0.182232	1	no
XLOC_006440	XLOC_006440	AT1G20790	Chr1:7220960-7222268	mock	virus	OK	0	0.127976	1.79769e+308	1.79769e+308	0.160779	0.796887	no
XLOC_006448	XLOC_006448	AT1G20860	Chr1:7254006-7258677	mock	virus	NOTEST	0	0.0611803	1.79769e+308	1.79769e+308	0.175788	1	no
XLOC_006455	XLOC_006455	AT1G20940	Chr1:7295273-7296518	mock	virus	OK	0	0.129738	1.79769e+308	1.79769e+308	0.162203	0.796887	no
XLOC_006460	XLOC_006460	-	Chr1:7340515-7340821	mock	virus	OK	0	1.93518	1.79769e+308	1.79769e+308	0.15371	0.796887	no
XLOC_006478	XLOC_006478	AT1G21290	Chr1:7449963-7450695	mock	virus	OK	0	0.117725	1.79769e+308	1.79769e+308	0.178793	0.796887	no
XLOC_006479	XLOC_006479	AT1G21300	Chr1:7451149-7451707	mock	virus	OK	0	0.105894	1.79769e+308	1.79769e+308	0.188593	0.796887	no
XLOC_006491	XLOC_006491	-	Chr1:7500070-7500388	mock	virus	OK	0	0.595279	1.79769e+308	1.79769e+308	0.173114	0.796887	no
XLOC_006494	XLOC_006494	-	Chr1:7514847-7515170	mock	virus	OK	0	0.648016	1.79769e+308	1.79769e+308	0.194752	0.796887	no
XLOC_006503	XLOC_006503	AT1G21528	Chr1:7542829-7543077	mock	virus	OK	0	0.7276	1.79769e+308	1.79769e+308	0.184162	0.796887	no
XLOC_006521	XLOC_006521	AT1G21850	Chr1:7667802-7670530	mock	virus	NOTEST	0	0.0088382	1.79769e+308	1.79769e+308	0.206758	1	no
XLOC_006527	XLOC_006527	-	Chr1:7700121-7700328	mock	virus	OK	0	0.297712	1.79769e+308	1.79769e+308	0.224894	0.80002	no
XLOC_006533	XLOC_006533	AT1G21940	Chr1:7715169-7716975	mock	virus	NOTEST	0	3.99398e-06	1.79769e+308	1.79769e+308	0.494351	1	no
XLOC_006538	XLOC_006538	AT1G21990	Chr1:7740529-7742106	mock	virus	NOTEST	0	0.00434471	1.79769e+308	1.79769e+308	0.224894	1	no
XLOC_006544	XLOC_006544	AT1G22080	Chr1:7792191-7795440	mock	virus	OK	0	0.489915	1.79769e+308	1.79769e+308	0.163305	0.796887	no
XLOC_006548	XLOC_006548	AT1G22120	Chr1:7806308-7809632	mock	virus	NOTEST	0	0.0198493	1.79769e+308	1.79769e+308	0.191188	1	no
XLOC_006549	XLOC_006549	AT1G22130	Chr1:7812386-7814264	mock	virus	OK	0	0.0817502	1.79769e+308	1.79769e+308	0.173114	0.796887	no
XLOC_006566	XLOC_006566	AT1G22420	Chr1:7916075-7917518	mock	virus	OK	0	0.0715358	1.79769e+308	1.79769e+308	0.167465	0.796887	no
XLOC_006610	XLOC_006610	-	Chr1:8225156-8225368	mock	virus	OK	0	0.530757	1.79769e+308	1.79769e+308	0.21371	0.796887	no
XLOC_006613	XLOC_006613	AT1G23250	Chr1:8255232-8256770	mock	virus	OK	0	0.804433	1.79769e+308	1.79769e+308	0.142936	0.796887	no
XLOC_006615	XLOC_006615	AT1G23270	Chr1:8259601-8260144	mock	virus	NOTEST	0	0.0155941	1.79769e+308	1.79769e+308	0.224894	1	no
XLOC_006617	XLOC_006617	AT1G23300	Chr1:8263826-8266048	mock	virus	OK	0	0.255602	1.79769e+308	1.79769e+308	0.147577	0.796887	no
XLOC_006631	XLOC_006631	AT1G23510	Chr1:8341448-8342796	mock	virus	OK	0	0.216352	1.79769e+308	1.79769e+308	0.228355	0.804975	no
XLOC_006648	XLOC_006648	AT1G23700	Chr1:8379453-8381965	mock	virus	NOTEST	0	0.0208275	1.79769e+308	1.79769e+308	0.19755	1	no
XLOC_006653	XLOC_006653	AT1G23770	Chr1:8405213-8406266	mock	virus	OK	0	0.655396	1.79769e+308	1.79769e+308	0.136338	0.796887	no
XLOC_006664	XLOC_006664	AT1G23930	Chr1:8459081-8461460	mock	virus	NOTEST	0	0.0247659	1.79769e+308	1.79769e+308	0.185321	1	no
XLOC_006683	XLOC_006683	-	Chr1:8539955-8540308	mock	virus	OK	0	0.2351	1.79769e+308	1.79769e+308	0.191188	0.796887	no
XLOC_006692	XLOC_006692	AT1G24230	Chr1:8584038-8585135	mock	virus	NOTEST	0	0.0619039	1.79769e+308	1.79769e+308	0.191188	1	no
XLOC_006693	XLOC_006693	AT1G24250	Chr1:8588441-8589546	mock	virus	NOTEST	0	0.00930344	1.79769e+308	1.79769e+308	0.224894	1	no
XLOC_006724	XLOC_006724	AT1G24822	Chr1:8774996-8783775	mock	virus	NOTEST	0	0.00150123	1.79769e+308	1.79769e+308	0.495727	1	no
XLOC_006726	XLOC_006726	AT1G24938	Chr1:8789375-8792080	mock	virus	NOTEST	0	0.0052866	1.79769e+308	1.79769e+308	0.233034	1	no
XLOC_006735	XLOC_006735	-	Chr1:8852646-8853171	mock	virus	OK	0	0.461735	1.79769e+308	1.79769e+308	0.257933	0.847134	no
XLOC_006761	XLOC_006761	AT1G25886	Chr1:9010257-9015226	mock	virus	NOTEST	0	0.00274871	1.79769e+308	1.79769e+308	0.213473	1	no
XLOC_006766	XLOC_006766	-	Chr1:9032666-9032898	mock	virus	OK	0	0.312827	1.79769e+308	1.79769e+308	0.206758	0.796887	no
XLOC_006767	XLOC_006767	AT1G26140	Chr1:9038707-9039540	mock	virus	OK	0	0.659079	1.79769e+308	1.79769e+308	0.15661	0.796887	no
XLOC_006776	XLOC_006776	AT1G26240	Chr1:9078139-9079576	mock	virus	NOTEST	0	0.0104267	1.79769e+308	1.79769e+308	0.206758	1	no
XLOC_006780	XLOC_006780	AT1G26310	Chr1:9100152-9103603	mock	virus	NOTEST	0	0.0132779	1.79769e+308	1.79769e+308	0.206758	1	no
XLOC_006781	XLOC_006781	AT1G26350	Chr1:9116009-9116781	mock	virus	OK	0	0.297436	1.79769e+308	1.79769e+308	0.184162	0.796887	no
XLOC_006782	XLOC_006782	AT1G26355	Chr1:9117949-9118611	mock	virus	OK	0	0.712425	1.79769e+308	1.79769e+308	0.168499	0.796887	no
XLOC_006788	XLOC_006788	AT1G26410	Chr1:9138674-9140439	mock	virus	OK	0	2.08163	1.79769e+308	1.79769e+308	0.0601617	0.637538	no
XLOC_006792	XLOC_006792	AT1G26480	Chr1:9156328-9157950	mock	virus	OK	0	0.103029	1.79769e+308	1.79769e+308	0.166472	0.796887	no
XLOC_006820	XLOC_006820	AT1G26860	Chr1:9304981-9305800	mock	virus	NOTEST	0	0.000418076	1.79769e+308	1.79769e+308	0.430733	1	no
XLOC_006831	XLOC_006831	AT1G27008	Chr1:9376787-9377244	mock	virus	NOTEST	0	0.0667363	1.79769e+308	1.79769e+308	0.224894	1	no
XLOC_006856	XLOC_006856	AT1G27461	Chr1:9537745-9539013	mock	virus	OK	0	0.694169	1.79769e+308	1.79769e+308	0.119988	0.796887	no
XLOC_006858	XLOC_006858	AT1G27490	Chr1:9546372-9547073	mock	virus	OK	0	0.107959	1.79769e+308	1.79769e+308	0.191188	0.796887	no
XLOC_006869	XLOC_006869	AT1G27610	Chr1:9607110-9607577	mock	virus	NOTEST	0	0.0266566	1.79769e+308	1.79769e+308	0.224894	1	no
XLOC_006877	XLOC_006877	AT1G27810	Chr1:9686067-9687016	mock	virus	NOTEST	0	0.0419514	1.79769e+308	1.79769e+308	0.201636	1	no
XLOC_006881	XLOC_006881	AT1G27870	Chr1:9706656-9707298	mock	virus	NOTEST	0	0.031102	1.79769e+308	1.79769e+308	0.206758	1	no
XLOC_006892	XLOC_006892	AT1G28040	Chr1:9773579-9775481	mock	virus	OK	0	0.163563	1.79769e+308	1.79769e+308	0.15371	0.796887	no
XLOC_006901	XLOC_006901	AT1G28180	Chr1:9843074-9845002	mock	virus	NOTEST	0	0.024382	1.79769e+308	1.79769e+308	0.186269	1	no
XLOC_006932	XLOC_006932	AT1G28590	Chr1:10047275-10049300	mock	virus	OK	0	0.161334	1.79769e+308	1.79769e+308	0.154625	0.796887	no
XLOC_006933	XLOC_006933	AT1G28591	Chr1:10049484-10049857	mock	virus	OK	0	0.150106	1.79769e+308	1.79769e+308	0.206758	0.796887	no
XLOC_006939	XLOC_006939	AT1G28650	Chr1:10069364-10071082	mock	virus	NOTEST	0	0.0456853	1.79769e+308	1.79769e+308	0.182232	1	no
XLOC_006944	XLOC_006944	AT1G28695	Chr1:10081893-10083122	mock	virus	OK	0	0.113422	1.79769e+308	1.79769e+308	0.168499	0.796887	no
XLOC_006945	XLOC_006945	AT1G28700	Chr1:10083499-10085030	mock	virus	NOTEST	0	0.0482983	1.79769e+308	1.79769e+308	0.180449	1	no
XLOC_006950	XLOC_006950	AT1G29025	Chr1:10124347-10127068	mock	virus	NOTEST	0	0.0621574	1.79769e+308	1.79769e+308	0.167465	1	no
XLOC_006951	XLOC_006951	-	Chr1:10127671-10128207	mock	virus	OK	0	0.281811	1.79769e+308	1.79769e+308	0.170715	0.796887	no
XLOC_006960	XLOC_006960	AT1G29190	Chr1:10201044-10201799	mock	virus	NOTEST	0	0.0399839	1.79769e+308	1.79769e+308	0.201636	1	no
XLOC_007001	XLOC_007001	AT1G29870	Chr1:10456901-10458782	mock	virus	OK	0	0.840601	1.79769e+308	1.79769e+308	0.118199	0.796887	no
XLOC_007013	XLOC_007013	AT1G30060	Chr1:10545086-10545906	mock	virus	NOTEST	0	0.0132216	1.79769e+308	1.79769e+308	0.224894	1	no
XLOC_007022	XLOC_007022	AT1G30170	Chr1:10607887-10609618	mock	virus	NOTEST	0	0.0130971	1.79769e+308	1.79769e+308	0.206758	1	no
XLOC_007044	XLOC_007044	-	Chr1:10775821-10776319	mock	virus	OK	0	0.0759616	1.79769e+308	1.79769e+308	0.218153	0.80002	no
XLOC_007053	XLOC_007053	-	Chr1:10814088-10814376	mock	virus	NOTEST	0	0.0548435	1.79769e+308	1.79769e+308	0.224894	1	no
XLOC_007082	XLOC_007082	AT1G30940	Chr1:11021983-11023320	mock	virus	NOTEST	0	0.0194874	1.79769e+308	1.79769e+308	0.201636	1	no
XLOC_007091	XLOC_007091	AT1G31000	Chr1:11053376-11054561	mock	virus	OK	0	0.131556	1.79769e+308	1.79769e+308	0.164621	0.796887	no
XLOC_007117	XLOC_007117	AT1G31260	Chr1:11175558-11177362	mock	virus	NOTEST	0	0.0188146	1.79769e+308	1.79769e+308	0.206758	1	no
XLOC_007127	XLOC_007127	AT1G31370	Chr1:11238297-11239363	mock	virus	OK	0	0.0686557	1.79769e+308	1.79769e+308	0.19755	0.796887	no
XLOC_007129	XLOC_007129	AT1G31390	Chr1:11243190-11244392	mock	virus	NOTEST	0	0.0168835	1.79769e+308	1.79769e+308	0.21371	1	no
XLOC_007134	XLOC_007134	AT1G31450	Chr1:11259871-11261209	mock	virus	NOTEST	0	0.026108	1.79769e+308	1.79769e+308	0.191188	1	no
XLOC_007148	XLOC_007148	AT1G31640	Chr1:11322691-11324176	mock	virus	NOTEST	0	0.0345945	1.79769e+308	1.79769e+308	0.188593	1	no
XLOC_007152	XLOC_007152	AT1G31740	Chr1:11365284-11369908	mock	virus	NOTEST	0	0.0560602	1.79769e+308	1.79769e+308	0.163772	1	no
XLOC_007205	XLOC_007205	-	Chr1:11678677-11678929	mock	virus	OK	0	0.409792	1.79769e+308	1.79769e+308	0.194134	0.796887	no
XLOC_007207	XLOC_007207	-	Chr1:11698403-11698857	mock	virus	OK	0	0.960679	1.79769e+308	1.79769e+308	0.151201	0.796887	no
XLOC_007220	XLOC_007220	AT1G32585	Chr1:11788514-11789177	mock	virus	OK	0	0.35822	1.79769e+308	1.79769e+308	0.15661	0.796887	no
XLOC_007228	XLOC_007228	-	Chr1:11830679-11831444	mock	virus	OK	0	0.359177	1.79769e+308	1.79769e+308	0.151201	0.796887	no
XLOC_007245	XLOC_007245	-	Chr1:11944773-11944982	mock	virus	OK	0	0.289693	1.79769e+308	1.79769e+308	0.224894	0.80002	no
XLOC_007246	XLOC_007246	AT1G32970	Chr1:11948720-11951982	mock	virus	NOTEST	0	0.0641225	1.79769e+308	1.79769e+308	0.162203	1	no
XLOC_007278	XLOC_007278	AT1G33510	Chr1:12155844-12156871	mock	virus	OK	0	0.148819	1.79769e+308	1.79769e+308	0.158267	0.796887	no
XLOC_007285	XLOC_007285	AT1G33570	Chr1:12173001-12174499	mock	virus	OK	0	0.0810278	1.79769e+308	1.79769e+308	0.168499	0.796887	no
XLOC_007294	XLOC_007294	-	Chr1:12217890-12218338	mock	virus	NOTEST	0	0.021541	1.79769e+308	1.79769e+308	0.224894	1	no
XLOC_007297	XLOC_007297	-	Chr1:12225027-12225490	mock	virus	OK	0	0.0884223	1.79769e+308	1.79769e+308	0.19755	0.796887	no
XLOC_007317	XLOC_007317	AT1G33950	Chr1:12333045-12339182	mock	virus	NOTEST	0	0.0656527	1.79769e+308	1.79769e+308	0.203203	1	no
XLOC_007333	XLOC_007333	AT1G34140	Chr1:12433355-12434735	mock	virus	NOTEST	0	0.0181977	1.79769e+308	1.79769e+308	0.201636	1	no
XLOC_007351	XLOC_007351	AT1G34440	Chr1:12591347-12592737	mock	virus	NOTEST	0	0.0355983	1.79769e+308	1.79769e+308	0.21371	1	no
XLOC_007360	XLOC_007360	AT1G34600	Chr1:12668424-12673094	mock	virus	NOTEST	0	0.000879068	1.79769e+308	1.79769e+308	0.224894	1	no
XLOC_007361	XLOC_007361	AT1G34620	Chr1:12680937-12684547	mock	virus	NOTEST	0	0.00522996	1.79769e+308	1.79769e+308	0.202046	1	no
XLOC_007369	XLOC_007369	AT1G34740	Chr1:12722223-12728189	mock	virus	NOTEST	0	0.00110129	1.79769e+308	1.79769e+308	0.22554	1	no
XLOC_007404	XLOC_007404	AT1G35200	Chr1:12893338-12893747	mock	virus	NOTEST	0	0.0201477	1.79769e+308	1.79769e+308	0.224894	1	no
XLOC_007406	XLOC_007406	-	Chr1:12901736-12902013	mock	virus	NOTEST	0	0.0601145	1.79769e+308	1.79769e+308	0.224894	1	no
XLOC_007442	XLOC_007442	AT1G35570	Chr1:13119618-13120439	mock	virus	NOTEST	0	0.0255676	1.79769e+308	1.79769e+308	0.206758	1	no
XLOC_007449	XLOC_007449	AT1G35650	Chr1:13187284-13191749	mock	virus	NOTEST	0	0.00246578	1.79769e+308	1.79769e+308	0.224894	1	no
XLOC_007452	XLOC_007452	AT1G35735	Chr1:13231090-13235530	mock	virus	NOTEST	0	0.00199907	1.79769e+308	1.79769e+308	0.21371	1	no
XLOC_007475	XLOC_007475	-	Chr1:13470978-13471267	mock	virus	OK	0	0.230784	1.79769e+308	1.79769e+308	0.240028	0.821169	no
XLOC_007478	XLOC_007478	AT1G36090	Chr1:13487656-13489700	mock	virus	NOTEST	0	0.000893203	1.79769e+308	1.79769e+308	0.312296	1	no
XLOC_007486	XLOC_007486	AT1G36190	Chr1:13574381-13576085	mock	virus	NOTEST	0	0.00771659	1.79769e+308	1.79769e+308	0.21371	1	no
XLOC_007506	XLOC_007506	AT1G36470	Chr1:13738828-13742675	mock	virus	NOTEST	0	0.000161592	1.79769e+308	1.79769e+308	0.384406	1	no
XLOC_007513	XLOC_007513	AT1G36600	Chr1:13825465-13827399	mock	virus	OK	0	0.102864	1.79769e+308	1.79769e+308	0.158859	0.796887	no
XLOC_007514	XLOC_007514	AT1G36605	Chr1:13828268-13828477	mock	virus	OK	0	0.26417	1.79769e+308	1.79769e+308	0.224894	0.80002	no
XLOC_007517	XLOC_007517	-	Chr1:13838399-13839087	mock	virus	OK	0	0.0703291	1.79769e+308	1.79769e+308	0.191188	0.796887	no
XLOC_007519	XLOC_007519	AT1G36640	Chr1:13853170-13853687	mock	virus	OK	0	0.788901	1.79769e+308	1.79769e+308	0.162967	0.796887	no
XLOC_007530	XLOC_007530	AT1G36795	Chr1:13942798-13945667	mock	virus	NOTEST	0	0.00319337	1.79769e+308	1.79769e+308	0.21371	1	no
XLOC_007540	XLOC_007540	AT1G36933	Chr1:13993195-13994997	mock	virus	NOTEST	0	0.0150831	1.79769e+308	1.79769e+308	0.194134	1	no
XLOC_007561	XLOC_007561	AT1G37110	Chr1:14130251-14134322	mock	virus	NOTEST	0	0.00226817	1.79769e+308	1.79769e+308	0.21371	1	no
XLOC_007571	XLOC_007571	AT1G37200	Chr1:14201053-14206371	mock	virus	NOTEST	0	0.00428516	1.79769e+308	1.79769e+308	0.194134	1	no
XLOC_007592	XLOC_007592	AT1G39110	Chr1:14591054-14593550	mock	virus	NOTEST	0	0.00845848	1.79769e+308	1.79769e+308	0.206758	1	no
XLOC_007593	XLOC_007593	AT1G39190	Chr1:14594406-14598190	mock	virus	NOTEST	0	0.000640914	1.79769e+308	1.79769e+308	0.280751	1	no
XLOC_007604	XLOC_007604	AT1G40072	Chr1:14867446-14869477	mock	virus	NOTEST	0	0.0075753	1.79769e+308	1.79769e+308	0.20361	1	no
XLOC_007606	XLOC_007606	AT1G40075	Chr1:14892435-14896886	mock	virus	NOTEST	0	0.00225902	1.79769e+308	1.79769e+308	0.21371	1	no
XLOC_007613	XLOC_007613	AT1G40093	Chr1:15038152-15041098	mock	virus	NOTEST	0	0.00406157	1.79769e+308	1.79769e+308	0.208021	1	no
XLOC_007614	XLOC_007614	AT1G40095	Chr1:15044572-15050812	mock	virus	NOTEST	0	0.00523205	1.79769e+308	1.79769e+308	0.190149	1	no
XLOC_007664	XLOC_007664	AT1G42360	Chr1:15824725-15826576	mock	virus	NOTEST	0	0.000658954	1.79769e+308	1.79769e+308	0.339522	1	no
XLOC_007698	XLOC_007698	AT1G42745	Chr1:16097269-16099306	mock	virus	NOTEST	0	0.00225473	1.79769e+308	1.79769e+308	0.224894	1	no
XLOC_007713	XLOC_007713	AT1G43120	Chr1:16227317-16227779	mock	virus	NOTEST	0	0.0161792	1.79769e+308	1.79769e+308	0.224894	1	no
XLOC_007747	XLOC_007747	AT1G43715	Chr1:16489027-16491339	mock	virus	NOTEST	0	0.00968714	1.79769e+308	1.79769e+308	0.201636	1	no
XLOC_007758	XLOC_007758	AT1G43775	Chr1:16552269-16556524	mock	virus	NOTEST	0	0.00755226	1.79769e+308	1.79769e+308	0.191188	1	no
XLOC_007762	XLOC_007762	AT1G43810	Chr1:16580446-16580800	mock	virus	OK	0	0.300361	1.79769e+308	1.79769e+308	0.182232	0.796887	no
XLOC_007769	XLOC_007769	AT1G43895	Chr1:16646731-16649643	mock	virus	OK	0	1.77648	1.79769e+308	1.79769e+308	0.375343	0.985251	no
XLOC_007773	XLOC_007773	AT1G43930	Chr1:16660999-16664004	mock	virus	NOTEST	0	0.00319889	1.79769e+308	1.79769e+308	0.21371	1	no
XLOC_007786	XLOC_007786	AT1G44060	Chr1:16743176-16745699	mock	virus	NOTEST	0	0.00256075	1.79769e+308	1.79769e+308	0.224894	1	no
XLOC_007787	XLOC_007787	AT1G44070	Chr1:16746725-16750580	mock	virus	NOTEST	0	5.32014e-05	1.79769e+308	1.79769e+308	0.433213	1	no
XLOC_007800	XLOC_007800	-	Chr1:16817808-16818214	mock	virus	OK	0	0.0694683	1.79769e+308	1.79769e+308	0.206758	0.796887	no
XLOC_007805	XLOC_007805	AT1G44510	Chr1:16853446-16857835	mock	virus	NOTEST	0	0.00105325	1.79769e+308	1.79769e+308	0.224894	1	no
XLOC_007806	XLOC_007806	AT1G44542	Chr1:16864969-16866605	mock	virus	OK	0	0.0731303	1.79769e+308	1.79769e+308	0.180449	0.796887	no
XLOC_007824	XLOC_007824	AT1G44980	Chr1:17004255-17005923	mock	virus	NOTEST	0	0.0396659	1.79769e+308	1.79769e+308	0.19755	1	no
XLOC_007832	XLOC_007832	AT1G45063	Chr1:17033334-17035105	mock	virus	NOTEST	0	0.0477784	1.79769e+308	1.79769e+308	0.203203	1	no
XLOC_007860	XLOC_007860	AT1G46696	Chr1:17261859-17264183	mock	virus	NOTEST	0	0.0213197	1.79769e+308	1.79769e+308	0.188593	1	no
XLOC_007869	XLOC_007869	-	Chr1:17314499-17315180	mock	virus	OK	0	0.207076	1.79769e+308	1.79769e+308	0.219706	0.80002	no
XLOC_007888	XLOC_007888	AT1G47495	Chr1:17428944-17429813	mock	virus	NOTEST	0	0.0659821	1.79769e+308	1.79769e+308	0.201636	1	no
XLOC_007893	XLOC_007893	AT1G47590	Chr1:17486690-17487863	mock	virus	NOTEST	0	0.0647325	1.79769e+308	1.79769e+308	0.182232	1	no
XLOC_007900	XLOC_007900	AT1G47630	Chr1:17516248-17517850	mock	virus	OK	0	0.291322	1.79769e+308	1.79769e+308	0.137832	0.796887	no
XLOC_007913	XLOC_007913	AT1G47816	Chr1:17608739-17611427	mock	virus	OK	0	0.080209	1.79769e+308	1.79769e+308	0.152416	0.796887	no
XLOC_007933	XLOC_007933	AT1G48070	Chr1:17730416-17731122	mock	virus	OK	0	0.311515	1.79769e+308	1.79769e+308	0.170715	0.796887	no
XLOC_007937	XLOC_007937	AT1G48145	Chr1:17784506-17784913	mock	virus	OK	0	0.5394	1.79769e+308	1.79769e+308	0.167465	0.796887	no
XLOC_007939	XLOC_007939	AT1G48180	Chr1:17792448-17793717	mock	virus	NOTEST	0	0.00802283	1.79769e+308	1.79769e+308	0.224894	1	no
XLOC_007943	XLOC_007943	AT1G48250	Chr1:17812458-17813523	mock	virus	NOTEST	0	0.0287503	1.79769e+308	1.79769e+308	0.194134	1	no
XLOC_007945	XLOC_007945	AT1G48268	Chr1:17826621-17827824	mock	virus	OK	0	0.147454	1.79769e+308	1.79769e+308	0.160113	0.796887	no
XLOC_007962	XLOC_007962	AT1G48530	Chr1:17943241-17944315	mock	virus	NOTEST	0	0.0498731	1.79769e+308	1.79769e+308	0.191188	1	no
XLOC_007966	XLOC_007966	-	Chr1:17961496-17961772	mock	virus	OK	0	0.136135	1.79769e+308	1.79769e+308	0.21371	0.796887	no
XLOC_007973	XLOC_007973	AT1G48660	Chr1:17995947-17997972	mock	virus	NOTEST	0	0.00913306	1.79769e+308	1.79769e+308	0.206758	1	no
XLOC_007975	XLOC_007975	AT1G48680	Chr1:18002751-18006845	mock	virus	NOTEST	0	3.95229e-05	1.79769e+308	1.79769e+308	0.437884	1	no
XLOC_008011	XLOC_008011	-	Chr1:18210475-18211051	mock	virus	OK	0	0.0718255	1.79769e+308	1.79769e+308	0.19755	0.796887	no
XLOC_008013	XLOC_008013	-	Chr1:18225133-18225383	mock	virus	OK	0	0.536774	1.79769e+308	1.79769e+308	0.19755	0.796887	no
XLOC_008050	XLOC_008050	AT1G49800	Chr1:18438364-18438939	mock	virus	OK	0	0.116102	1.79769e+308	1.79769e+308	0.186269	0.796887	no
XLOC_008066	XLOC_008066	AT1G50090	Chr1:18554640-18556794	mock	virus	NOTEST	0	0.0253337	1.79769e+308	1.79769e+308	0.19755	1	no
XLOC_008072	XLOC_008072	AT1G50220	Chr1:18602957-18604575	mock	virus	NOTEST	0	0.0462131	1.79769e+308	1.79769e+308	0.199724	1	no
XLOC_008119	XLOC_008119	AT1G50860	Chr1:18850510-18854356	mock	virus	NOTEST	0	7.53452e-06	1.79769e+308	1.79769e+308	0.474667	1	no
XLOC_008124	XLOC_008124	-	Chr1:18884311-18884809	mock	virus	OK	0	0.199568	1.79769e+308	1.79769e+308	0.178793	0.796887	no
XLOC_008130	XLOC_008130	AT1G51085	Chr1:18931465-18931691	mock	virus	OK	0	0.402951	1.79769e+308	1.79769e+308	0.206758	0.796887	no
XLOC_008139	XLOC_008139	AT1G51220	Chr1:18989750-18992149	mock	virus	NOTEST	0	0.00778584	1.79769e+308	1.79769e+308	0.21371	1	no
XLOC_008148	XLOC_008148	AT1G51330	Chr1:19028840-19029844	mock	virus	NOTEST	0	0.0348098	1.79769e+308	1.79769e+308	0.206758	1	no
XLOC_008150	XLOC_008150	AT1G51420	Chr1:19064767-19066704	mock	virus	NOTEST	0	0.0244703	1.79769e+308	1.79769e+308	0.194134	1	no
XLOC_008166	XLOC_008166	-	Chr1:19197337-19197609	mock	virus	OK	0	1.31354	1.79769e+308	1.79769e+308	0.204941	0.796887	no
XLOC_008182	XLOC_008182	AT1G51930	Chr1:19294837-19295236	mock	virus	NOTEST	0	0.0650684	1.79769e+308	1.79769e+308	0.206758	1	no
XLOC_008191	XLOC_008191	AT1G52020	Chr1:19337047-19345112	mock	virus	NOTEST	0	0.000881872	1.79769e+308	1.79769e+308	0.236294	1	no
XLOC_008201	XLOC_008201	AT1G52100	Chr1:19383121-19385602	mock	virus	NOTEST	0	0.02079	1.79769e+308	1.79769e+308	0.200034	1	no
XLOC_008203	XLOC_008203	AT1G52120	Chr1:19396080-19398244	mock	virus	NOTEST	0	0.00308445	1.79769e+308	1.79769e+308	0.224894	1	no
XLOC_008227	XLOC_008227	AT1G52343	Chr1:19494126-19495718	mock	virus	NOTEST	0	0.0183771	1.79769e+308	1.79769e+308	0.206758	1	no
XLOC_008232	XLOC_008232	-	Chr1:19535957-19536198	mock	virus	OK	0	0.213544	1.79769e+308	1.79769e+308	0.21371	0.796887	no
XLOC_008235	XLOC_008235	AT1G52490	Chr1:19556217-19559011	mock	virus	NOTEST	0	0.00345996	1.79769e+308	1.79769e+308	0.224894	1	no
XLOC_008251	XLOC_008251	AT1G52695	Chr1:19619744-19623461	mock	virus	NOTEST	0	0.0133457	1.79769e+308	1.79769e+308	0.497807	1	no
XLOC_008266	XLOC_008266	AT1G52900	Chr1:19702210-19702916	mock	virus	NOTEST	0	0.0666396	1.79769e+308	1.79769e+308	0.194134	1	no
XLOC_008272	XLOC_008272	AT1G53023	Chr1:19754213-19755843	mock	virus	OK	0	0.111726	1.79769e+308	1.79769e+308	0.171878	0.796887	no
XLOC_008278	XLOC_008278	AT1G53130	Chr1:19792756-19795544	mock	virus	OK	0	0.068628	1.79769e+308	1.79769e+308	0.448461	0.999998	no
XLOC_008310	XLOC_008310	-	Chr1:20010403-20011084	mock	virus	OK	0	0.224414	1.79769e+308	1.79769e+308	0.169576	0.796887	no
XLOC_008311	XLOC_008311	AT1G53620	Chr1:20011428-20011925	mock	virus	OK	0	0.725243	1.79769e+308	1.79769e+308	0.156092	0.796887	no
XLOC_008318	XLOC_008318	AT1G53640	Chr1:20020884-20025461	mock	virus	NOTEST	0	0.041505	1.79769e+308	1.79769e+308	0.19755	1	no
XLOC_008339	XLOC_008339	AT1G53980	Chr1:20149333-20149609	mock	virus	OK	0	0.279811	1.79769e+308	1.79769e+308	0.194134	0.796887	no
XLOC_008343	XLOC_008343	AT1G54035	Chr1:20169919-20170665	mock	virus	NOTEST	0	0.0133645	1.79769e+308	1.79769e+308	0.224894	1	no
XLOC_008373	XLOC_008373	AT1G54540	Chr1:20367571-20368434	mock	virus	NOTEST	0	0.0133152	1.79769e+308	1.79769e+308	0.21371	1	no
XLOC_008376	XLOC_008376	AT1G54590	Chr1:20391559-20393630	mock	virus	OK	0	0.232193	1.79769e+308	1.79769e+308	0.264448	0.856283	no
XLOC_008378	XLOC_008378	AT1G54620	Chr1:20400436-20401025	mock	virus	OK	0	0.362918	1.79769e+308	1.79769e+308	0.158267	0.796887	no
XLOC_008393	XLOC_008393	AT1G54926	Chr1:20476623-20477773	mock	virus	NOTEST	0	0.00684396	1.79769e+308	1.79769e+308	0.224894	1	no
XLOC_008400	XLOC_008400	AT1G55030	Chr1:20530416-20531768	mock	virus	NOTEST	0	0.0296043	1.79769e+308	1.79769e+308	0.194134	1	no
XLOC_008407	XLOC_008407	-	Chr1:20582295-20582564	mock	virus	OK	0	0.43659	1.79769e+308	1.79769e+308	0.191188	0.796887	no
XLOC_008421	XLOC_008421	-	Chr1:20672532-20672879	mock	virus	NOTEST	0	0.031631	1.79769e+308	1.79769e+308	0.224894	1	no
XLOC_008430	XLOC_008430	-	Chr1:20701000-20701392	mock	virus	OK	0	0.081836	1.79769e+308	1.79769e+308	0.362004	0.975769	no
XLOC_008442	XLOC_008442	AT1G55560	Chr1:20754320-20756656	mock	virus	NOTEST	0	0.00543705	1.79769e+308	1.79769e+308	0.21371	1	no
XLOC_008454	XLOC_008454	AT1G55720	Chr1:20828117-20830640	mock	virus	OK	0	0.691528	1.79769e+308	1.79769e+308	0.123183	0.796887	no
XLOC_008460	XLOC_008460	AT1G55790	Chr1:20852323-20856122	mock	virus	OK	0	1.17197	1.79769e+308	1.79769e+308	0.192477	0.796887	no
XLOC_008467	XLOC_008467	AT1G55940	Chr1:20922458-20925619	mock	virus	NOTEST	0	0.0287149	1.79769e+308	1.79769e+308	0.182232	1	no
XLOC_008475	XLOC_008475	AT1G56040	Chr1:20960355-20962334	mock	virus	OK	0	0.0783996	1.79769e+308	1.79769e+308	0.165519	0.796887	no
XLOC_008480	XLOC_008480	AT1G56100	Chr1:20980368-20984058	mock	virus	NOTEST	0	0.0255926	1.79769e+308	1.79769e+308	0.234166	1	no
XLOC_008483	XLOC_008483	-	Chr1:20994272-20994511	mock	virus	OK	0	0.657627	1.79769e+308	1.79769e+308	0.191188	0.796887	no
XLOC_008491	XLOC_008491	AT1G56233	Chr1:21050539-21051017	mock	virus	NOTEST	0	0.0665232	1.79769e+308	1.79769e+308	0.21371	1	no
XLOC_008510	XLOC_008510	AT1G56480	Chr1:21150292-21152844	mock	virus	NOTEST	0	0.0558296	1.79769e+308	1.79769e+308	0.161475	1	no
XLOC_008518	XLOC_008518	AT1G56630	Chr1:21223592-21226943	mock	virus	NOTEST	0	0.014382	1.79769e+308	1.79769e+308	0.201636	1	no
XLOC_008521	XLOC_008521	AT1G56675	Chr1:21244465-21248926	mock	virus	NOTEST	0	0.00588252	1.79769e+308	1.79769e+308	0.199162	1	no
XLOC_008534	XLOC_008534	-	Chr1:21355004-21355333	mock	virus	NOTEST	0	0.0669295	1.79769e+308	1.79769e+308	0.21371	1	no
XLOC_008558	XLOC_008558	AT1G58020	Chr1:21450212-21455851	mock	virus	NOTEST	0	0.00383891	1.79769e+308	1.79769e+308	0.201636	1	no
XLOC_008574	XLOC_008574	AT1G58242	Chr1:21581963-21582370	mock	virus	NOTEST	0	0.0401035	1.79769e+308	1.79769e+308	0.21371	1	no
XLOC_008616	XLOC_008616	-	Chr1:21901448-21901697	mock	virus	OK	0	1.4686	1.79769e+308	1.79769e+308	0.177243	0.796887	no
XLOC_008617	XLOC_008617	AT1G59630	Chr1:21907176-21907955	mock	virus	OK	0	0.302676	1.79769e+308	1.79769e+308	0.157696	0.796887	no
XLOC_008627	XLOC_008627	-	Chr1:21976145-21976743	mock	virus	NOTEST	0	0.012875	1.79769e+308	1.79769e+308	0.224894	1	no
XLOC_008654	XLOC_008654	AT1G60040	Chr1:22119074-22119929	mock	virus	NOTEST	0	0.00756271	1.79769e+308	1.79769e+308	0.224938	1	no
XLOC_008665	XLOC_008665	AT1G60180	Chr1:22195524-22196685	mock	virus	OK	0	0.103653	1.79769e+308	1.79769e+308	0.177243	0.796887	no
XLOC_008682	XLOC_008682	AT1G60380	Chr1:22246454-22247411	mock	virus	NOTEST	0	0.0312106	1.79769e+308	1.79769e+308	0.19755	1	no
XLOC_008688	XLOC_008688	AT1G60470	Chr1:22275483-22280586	mock	virus	OK	0	0.380661	1.79769e+308	1.79769e+308	0.182335	0.796887	no
XLOC_008711	XLOC_008711	AT1G60750	Chr1:22362292-22363854	mock	virus	NOTEST	0	0.0531781	1.79769e+308	1.79769e+308	0.186269	1	no
XLOC_008720	XLOC_008720	-	Chr1:22395655-22396168	mock	virus	OK	0	0.309304	1.79769e+308	1.79769e+308	0.174414	0.796887	no
XLOC_008725	XLOC_008725	AT1G60913	Chr1:22428604-22428844	mock	virus	OK	0	0.509334	1.79769e+308	1.79769e+308	0.19755	0.796887	no
XLOC_008739	XLOC_008739	AT1G61080	Chr1:22493193-22497019	mock	virus	NOTEST	0	0.00946285	1.79769e+308	1.79769e+308	0.194134	1	no
XLOC_008743	XLOC_008743	AT1G61097	Chr1:22506918-22507947	mock	virus	OK	0	0.587806	1.79769e+308	1.79769e+308	0.146913	0.796887	no
XLOC_008768	XLOC_008768	AT1G61475	Chr1:22679769-22680771	mock	virus	OK	0	0.317832	1.79769e+308	1.79769e+308	0.159473	0.796887	no
XLOC_008775	XLOC_008775	AT1G61665	Chr1:22701489-22701746	mock	virus	OK	0	0.170516	1.79769e+308	1.79769e+308	0.21371	0.796887	no
XLOC_008779	XLOC_008779	AT1G61566	Chr1:22717059-22717610	mock	virus	OK	0	0.16537	1.79769e+308	1.79769e+308	0.177243	0.796887	no
XLOC_008785	XLOC_008785	-	Chr1:22740619-22740823	mock	virus	OK	0	0.344985	1.79769e+308	1.79769e+308	0.224894	0.80002	no
XLOC_008786	XLOC_008786	-	Chr1:22741573-22741922	mock	virus	OK	0	0.520161	1.79769e+308	1.79769e+308	0.20879	0.796887	no
XLOC_008796	XLOC_008796	AT1G61720	Chr1:22791167-22792800	mock	virus	OK	0	0.33458	1.79769e+308	1.79769e+308	0.142649	0.796887	no
XLOC_008818	XLOC_008818	AT1G62075	Chr1:22944720-22945242	mock	virus	NOTEST	0	0.0299954	1.79769e+308	1.79769e+308	0.21371	1	no
XLOC_008820	XLOC_008820	AT1G62080	Chr1:22946241-22946949	mock	virus	OK	0	0.790542	1.79769e+308	1.79769e+308	0.138855	0.796887	no
XLOC_008847	XLOC_008847	AT1G62340	Chr1:23051001-23055672	mock	virus	NOTEST	0	0.0055782	1.79769e+308	1.79769e+308	0.206758	1	no
XLOC_008848	XLOC_008848	AT1G62360	Chr1:23058581-23061722	mock	virus	OK	0	0.0911485	1.79769e+308	1.79769e+308	0.167465	0.796887	no
XLOC_008856	XLOC_008856	AT1G62530	Chr1:23146331-23148367	mock	virus	NOTEST	0	0.0296816	1.79769e+308	1.79769e+308	0.203883	1	no
XLOC_008897	XLOC_008897	-	Chr1:23415638-23415849	mock	virus	OK	0	0.243587	1.79769e+308	1.79769e+308	0.224894	0.80002	no
XLOC_008939	XLOC_008939	AT1G63835	Chr1:23688963-23689443	mock	virus	OK	0	0.803941	1.79769e+308	1.79769e+308	0.15371	0.796887	no
XLOC_008954	XLOC_008954	AT1G64035	Chr1:23755495-23757736	mock	virus	NOTEST	0	0.0341566	1.79769e+308	1.79769e+308	0.175788	1	no
XLOC_008982	XLOC_008982	-	Chr1:23950792-23951106	mock	virus	NOTEST	0	0.0403664	1.79769e+308	1.79769e+308	0.240028	1	no
XLOC_008985	XLOC_008985	-	Chr1:23966433-23966761	mock	virus	NOTEST	0	0.0335366	1.79769e+308	1.79769e+308	0.224894	1	no
XLOC_009005	XLOC_009005	AT1G64910	Chr1:24115136-24116747	mock	virus	NOTEST	0	0.022116	1.79769e+308	1.79769e+308	0.194134	1	no
XLOC_009030	XLOC_009030	AT1G65346	Chr1:24272517-24277275	mock	virus	OK	0	0.154011	1.79769e+308	1.79769e+308	0.250145	0.836741	no
XLOC_009031	XLOC_009031	AT1G65365	Chr1:24282515-24284206	mock	virus	OK	0	0.101613	1.79769e+308	1.79769e+308	0.158859	0.796887	no
XLOC_009046	XLOC_009046	AT1G65570	Chr1:24374097-24375846	mock	virus	NOTEST	0	0.019459	1.79769e+308	1.79769e+308	0.201636	1	no
XLOC_009050	XLOC_009050	AT1G65630	Chr1:24406541-24409068	mock	virus	NOTEST	0	0.00305954	1.79769e+308	1.79769e+308	0.224894	1	no
XLOC_009051	XLOC_009051	AT1G65640	Chr1:24410850-24413527	mock	virus	NOTEST	0	0.0238132	1.79769e+308	1.79769e+308	0.191188	1	no
XLOC_009052	XLOC_009052	AT1G65642	Chr1:24413930-24414970	mock	virus	NOTEST	0	0.0352017	1.79769e+308	1.79769e+308	0.21371	1	no
XLOC_009063	XLOC_009063	AT1G65780	Chr1:24462957-24466888	mock	virus	NOTEST	0	0.00157236	1.79769e+308	1.79769e+308	0.224894	1	no
XLOC_009085	XLOC_009085	AT1G66060	Chr1:24593914-24595544	mock	virus	NOTEST	0	0.0565201	1.79769e+308	1.79769e+308	0.173114	1	no
XLOC_009100	XLOC_009100	AT1G66235	Chr1:24683005-24683874	mock	virus	OK	0	0.631379	1.79769e+308	1.79769e+308	0.138597	0.796887	no
XLOC_009104	XLOC_009104	AT1G66280	Chr1:24706511-24709785	mock	virus	NOTEST	0	0.0636086	1.79769e+308	1.79769e+308	0.166472	1	no
XLOC_009109	XLOC_009109	AT1G66320	Chr1:24726811-24728614	mock	virus	NOTEST	0	0.0652227	1.79769e+308	1.79769e+308	0.173771	1	no
XLOC_009122	XLOC_009122	AT1G66490	Chr1:24809420-24810549	mock	virus	NOTEST	0	0.0113707	1.79769e+308	1.79769e+308	0.21371	1	no
XLOC_009127	XLOC_009127	AT1G66610	Chr1:24849715-24851450	mock	virus	OK	0	0.117488	1.79769e+308	1.79769e+308	0.174757	0.796887	no
XLOC_009136	XLOC_009136	AT1G66710	Chr1:24878864-24880220	mock	virus	NOTEST	0	0.0118903	1.79769e+308	1.79769e+308	0.206758	1	no
XLOC_009137	XLOC_009137	AT1G66770	Chr1:24906450-24907236	mock	virus	NOTEST	0	0.0394921	1.79769e+308	1.79769e+308	0.201636	1	no
XLOC_009165	XLOC_009165	-	Chr1:25032592-25033048	mock	virus	NOTEST	0	0.0184766	1.79769e+308	1.79769e+308	0.240028	1	no
XLOC_009171	XLOC_009171	AT1G67130	Chr1:25099261-25100625	mock	virus	OK	0	0.322191	1.79769e+308	1.79769e+308	0.146265	0.796887	no
XLOC_009174	XLOC_009174	AT1G67160	Chr1:25124818-25127098	mock	virus	NOTEST	0	0.00929322	1.79769e+308	1.79769e+308	0.21371	1	no
XLOC_009181	XLOC_009181	-	Chr1:25174743-25174985	mock	virus	OK	0	0.0980481	1.79769e+308	1.79769e+308	0.224894	0.80002	no
XLOC_009183	XLOC_009183	AT1G67270	Chr1:25183176-25185939	mock	virus	NOTEST	0	0.0311612	1.79769e+308	1.79769e+308	0.182232	1	no
XLOC_009206	XLOC_009206	AT1G67540	Chr1:25307657-25312482	mock	virus	OK	0	0.248168	1.79769e+308	1.79769e+308	0.488935	0.999998	no
XLOC_009248	XLOC_009248	AT1G68250	Chr1:25579372-25580194	mock	virus	OK	0	0.631061	1.79769e+308	1.79769e+308	0.199833	0.796887	no
XLOC_009262	XLOC_009262	AT1G68450	Chr1:25661500-25662239	mock	virus	OK	0	0.362915	1.79769e+308	1.79769e+308	0.154162	0.796887	no
XLOC_009268	XLOC_009268	AT1G68480	Chr1:25684313-25686165	mock	virus	NOTEST	0	0.0119919	1.79769e+308	1.79769e+308	0.206758	1	no
XLOC_009276	XLOC_009276	AT1G68568	Chr1:25746735-25750275	mock	virus	NOTEST	0	0.0600932	1.79769e+308	1.79769e+308	0.495423	1	no
XLOC_009277	XLOC_009277	-	Chr1:25751561-25751882	mock	virus	OK	0	4.21714	1.79769e+308	1.79769e+308	0.137079	0.796887	no
XLOC_009281	XLOC_009281	-	Chr1:25787190-25787611	mock	virus	OK	0	0.234712	1.79769e+308	1.79769e+308	0.182232	0.796887	no
XLOC_009288	XLOC_009288	AT1G68765	Chr1:25829951-25830487	mock	virus	OK	0	0.435616	1.79769e+308	1.79769e+308	0.160113	0.796887	no
XLOC_009303	XLOC_009303	AT1G68905	Chr1:25906715-25907092	mock	virus	OK	0	2.59324	1.79769e+308	1.79769e+308	0.150052	0.796887	no
XLOC_009304	XLOC_009304	AT1G68907	Chr1:25907507-25907891	mock	virus	OK	0	2.70448	1.79769e+308	1.79769e+308	0.150052	0.796887	no
XLOC_009320	XLOC_009320	AT1G69180	Chr1:26007464-26009059	mock	virus	OK	0	0.074557	1.79769e+308	1.79769e+308	0.178793	0.796887	no
XLOC_009338	XLOC_009338	-	Chr1:26133253-26133539	mock	virus	OK	0	1.24796	1.79769e+308	1.79769e+308	0.168499	0.796887	no
XLOC_009350	XLOC_009350	AT1G69650	Chr1:26197497-26198821	mock	virus	NOTEST	0	0.0340627	1.79769e+308	1.79769e+308	0.19755	1	no
XLOC_009370	XLOC_009370	-	Chr1:26314275-26314543	mock	virus	OK	0	0.145017	1.79769e+308	1.79769e+308	0.21371	0.796887	no
XLOC_009386	XLOC_009386	AT1G70080	Chr1:26394668-26397565	mock	virus	NOTEST	0	0.0632439	1.79769e+308	1.79769e+308	0.166472	1	no
XLOC_009407	XLOC_009407	AT1G70400	Chr1:26531398-26533460	mock	virus	OK	0	0.691775	1.79769e+308	1.79769e+308	0.181454	0.796887	no
XLOC_009431	XLOC_009431	AT1G70860	Chr1:26718319-26718992	mock	virus	OK	0	0.0754402	1.79769e+308	1.79769e+308	0.218153	0.80002	no
XLOC_009442	XLOC_009442	AT1G71000	Chr1:26769335-26770111	mock	virus	OK	0	0.148927	1.79769e+308	1.79769e+308	0.186269	0.796887	no
XLOC_009455	XLOC_009455	AT1G71160	Chr1:26828700-26830208	mock	virus	OK	0	1.0103	1.79769e+308	1.79769e+308	0.102614	0.796887	no
XLOC_009499	XLOC_009499	AT1G72080	Chr1:27120263-27122761	mock	virus	NOTEST	0	0.0168215	1.79769e+308	1.79769e+308	0.21371	1	no
XLOC_009500	XLOC_009500	AT1G72110	Chr1:27129024-27131469	mock	virus	NOTEST	0	0.00672009	1.79769e+308	1.79769e+308	0.288778	1	no
XLOC_009514	XLOC_009514	AT1G72350	Chr1:27239272-27239947	mock	virus	OK	0	0.0808827	1.79769e+308	1.79769e+308	0.188593	0.796887	no
XLOC_009547	XLOC_009547	-	Chr1:27437636-27437846	mock	virus	OK	0	2.11412	1.79769e+308	1.79769e+308	0.188593	0.796887	no
XLOC_009548	XLOC_009548	-	Chr1:27440981-27441586	mock	virus	NOTEST	0	0.0404769	1.79769e+308	1.79769e+308	0.201636	1	no
XLOC_009549	XLOC_009549	-	Chr1:27443937-27444522	mock	virus	OK	0	0.312504	1.79769e+308	1.79769e+308	0.167465	0.796887	no
XLOC_009550	XLOC_009550	AT1G72980	Chr1:27456042-27456873	mock	virus	OK	0	0.360884	1.79769e+308	1.79769e+308	0.148607	0.796887	no
XLOC_009571	XLOC_009571	AT1G73270	Chr1:27549020-27552517	mock	virus	NOTEST	0	0.038286	1.79769e+308	1.79769e+308	0.184162	1	no
XLOC_009574	XLOC_009574	AT1G73300	Chr1:27559672-27562048	mock	virus	OK	0	0.18473	1.79769e+308	1.79769e+308	0.153272	0.796887	no
XLOC_009601	XLOC_009601	AT1G73687	Chr1:27713233-27713415	mock	virus	OK	0	1.75574	1.79769e+308	1.79769e+308	0.21371	0.796887	no
XLOC_009611	XLOC_009611	-	Chr1:27761942-27762256	mock	virus	OK	0	0.0892827	1.79769e+308	1.79769e+308	0.21371	0.796887	no
XLOC_009628	XLOC_009628	AT1G74110	Chr1:27866666-27868368	mock	virus	NOTEST	0	0.00339531	1.79769e+308	1.79769e+308	0.224894	1	no
XLOC_009645	XLOC_009645	-	Chr1:27970507-27970742	mock	virus	OK	0	0.39603	1.79769e+308	1.79769e+308	0.206758	0.796887	no
XLOC_009658	XLOC_009658	-	Chr1:28012569-28012893	mock	virus	OK	0	0.525728	1.79769e+308	1.79769e+308	0.177243	0.796887	no
XLOC_009671	XLOC_009671	AT1G74820	Chr1:28111881-28112565	mock	virus	NOTEST	0	0.0367384	1.79769e+308	1.79769e+308	0.201636	1	no
XLOC_009675	XLOC_009675	AT1G74875	Chr1:28128469-28129745	mock	virus	OK	0	0.297704	1.79769e+308	1.79769e+308	0.157144	0.796887	no
XLOC_009697	XLOC_009697	-	Chr1:28239338-28239923	mock	virus	NOTEST	0	0.0133091	1.79769e+308	1.79769e+308	0.224894	1	no
XLOC_009732	XLOC_009732	-	Chr1:28439786-28440135	mock	virus	OK	0	0.250848	1.79769e+308	1.79769e+308	0.186269	0.796887	no
XLOC_009772	XLOC_009772	AT1G76290	Chr1:28623442-28625408	mock	virus	NOTEST	0	0.0645094	1.79769e+308	1.79769e+308	0.1707	1	no
XLOC_009774	XLOC_009774	-	Chr1:28630529-28630873	mock	virus	NOTEST	0	0.0560879	1.79769e+308	1.79769e+308	0.21371	1	no
XLOC_009778	XLOC_009778	AT1G76370	Chr1:28648448-28650484	mock	virus	NOTEST	0	0.0426101	1.79769e+308	1.79769e+308	0.178793	1	no
XLOC_009783	XLOC_009783	AT1G76430	Chr1:28678934-28681995	mock	virus	NOTEST	0	0.0520506	1.79769e+308	1.79769e+308	0.174414	1	no
XLOC_009787	XLOC_009787	AT1G76480	Chr1:28692075-28693428	mock	virus	OK	0	0.341965	1.79769e+308	1.79769e+308	0.231533	0.808583	no
XLOC_009793	XLOC_009793	-	Chr1:28748686-28749177	mock	virus	OK	0	0.205655	1.79769e+308	1.79769e+308	0.189282	0.796887	no
XLOC_009809	XLOC_009809	AT1G76840	Chr1:28846565-28847288	mock	virus	NOTEST	0	0.0384303	1.79769e+308	1.79769e+308	0.206758	1	no
XLOC_009815	XLOC_009815	-	Chr1:28890572-28890814	mock	virus	OK	0	0.216196	1.79769e+308	1.79769e+308	0.21371	0.796887	no
XLOC_009820	XLOC_009820	AT1G76954	Chr1:28917865-28918537	mock	virus	OK	0	0.249478	1.79769e+308	1.79769e+308	0.224894	0.80002	no
XLOC_009833	XLOC_009833	AT1G77095	Chr1:28964015-28965367	mock	virus	NOTEST	0	0.0351057	1.79769e+308	1.79769e+308	0.186269	1	no
XLOC_009841	XLOC_009841	-	Chr1:28988185-28988393	mock	virus	OK	0	0.256587	1.79769e+308	1.79769e+308	0.224894	0.80002	no
XLOC_009862	XLOC_009862	-	Chr1:29098673-29099062	mock	virus	NOTEST	0	0.0248283	1.79769e+308	1.79769e+308	0.224894	1	no
XLOC_009877	XLOC_009877	AT1G77655	Chr1:29182607-29183172	mock	virus	NOTEST	0	0.0143022	1.79769e+308	1.79769e+308	0.224894	1	no
XLOC_009891	XLOC_009891	AT1G77815	Chr1:29263347-29263650	mock	virus	OK	0	0.473014	1.79769e+308	1.79769e+308	0.182232	0.796887	no
XLOC_009897	XLOC_009897	-	Chr1:29296512-29296851	mock	virus	OK	0	0.142059	1.79769e+308	1.79769e+308	0.201636	0.796887	no
XLOC_009902	XLOC_009902	AT1G77980	Chr1:29314840-29317067	mock	virus	OK	0	0.166854	1.79769e+308	1.79769e+308	0.150811	0.796887	no
XLOC_009922	XLOC_009922	-	Chr1:29460159-29460571	mock	virus	NOTEST	0	0.0211419	1.79769e+308	1.79769e+308	0.224894	1	no
XLOC_009931	XLOC_009931	AT1G78390	Chr1:29490894-29492875	mock	virus	OK	0	0.130552	1.79769e+308	1.79769e+308	0.149318	0.796887	no
XLOC_009932	XLOC_009932	AT1G78400	Chr1:29498280-29499682	mock	virus	NOTEST	0	0.0137556	1.79769e+308	1.79769e+308	0.206758	1	no
XLOC_010031	XLOC_010031	AT1G79860	Chr1:30042091-30044175	mock	virus	NOTEST	0	0.0438633	1.79769e+308	1.79769e+308	0.174414	1	no
XLOC_010036	XLOC_010036	-	Chr1:30068364-30068685	mock	virus	NOTEST	0	0.0387504	1.79769e+308	1.79769e+308	0.224894	1	no
XLOC_010038	XLOC_010038	-	Chr1:30080953-30081258	mock	virus	OK	0	1.04316	1.79769e+308	1.79769e+308	0.167465	0.796887	no
XLOC_010061	XLOC_010061	AT1G80390	Chr1:30221779-30222702	mock	virus	OK	0	0.442222	1.79769e+308	1.79769e+308	0.161475	0.796887	no
XLOC_010074	XLOC_010074	AT1G80590	Chr1:30296209-30297156	mock	virus	OK	0	0.757238	1.79769e+308	1.79769e+308	0.136831	0.796887	no
XLOC_010129	XLOC_010129	AT2G01520	Chr2:235924-237147	mock	virus	NOTEST	0	0.0372995	1.79769e+308	1.79769e+308	0.19755	1	no
XLOC_010130	XLOC_010130	AT2G01530	Chr2:239704-240520	mock	virus	OK	0	0.170304	1.79769e+308	1.79769e+308	0.168499	0.796887	no
XLOC_010163	XLOC_010163	AT2G01960	Chr2:450378-454885	mock	virus	OK	0	0.126281	1.79769e+308	1.79769e+308	0.468321	0.999998	no
XLOC_010183	XLOC_010183	AT2G02147	Chr2:546663-547026	mock	virus	OK	0	0.117907	1.79769e+308	1.79769e+308	0.224894	0.80002	no
XLOC_010186	XLOC_010186	AT2G02190	Chr2:567872-569698	mock	virus	NOTEST	0	0.00806961	1.79769e+308	1.79769e+308	0.211679	1	no
XLOC_010188	XLOC_010188	-	Chr2:613147-613416	mock	virus	OK	0	0.750609	1.79769e+308	1.79769e+308	0.182232	0.796887	no
XLOC_010198	XLOC_010198	AT2G02490	Chr2:667040-668284	mock	virus	NOTEST	0	0.00302673	1.79769e+308	1.79769e+308	0.224894	1	no
XLOC_010201	XLOC_010201	AT2G02515	Chr2:675255-675656	mock	virus	NOTEST	0	0.0447451	1.79769e+308	1.79769e+308	0.21371	1	no
XLOC_010203	XLOC_010203	AT2G02550	Chr2:687383-688764	mock	virus	NOTEST	0	0.0102698	1.79769e+308	1.79769e+308	0.305136	1	no
XLOC_010205	XLOC_010205	AT2G02580	Chr2:701945-703770	mock	virus	OK	0	0.0811645	1.79769e+308	1.79769e+308	0.164621	0.796887	no
XLOC_010209	XLOC_010209	AT2G02620	Chr2:717255-719380	mock	virus	NOTEST	0	0.00250326	1.79769e+308	1.79769e+308	0.224894	1	no
XLOC_010217	XLOC_010217	AT2G02680	Chr2:745774-748573	mock	virus	NOTEST	0	0.047044	1.79769e+308	1.79769e+308	0.171878	1	no
XLOC_010219	XLOC_010219	AT2G02700	Chr2:756442-757942	mock	virus	OK	0	0.909466	1.79769e+308	1.79769e+308	0.105148	0.796887	no
XLOC_010225	XLOC_010225	AT2G02795	Chr2:795514-799443	mock	virus	OK	0	0.251582	1.79769e+308	1.79769e+308	0.458163	0.999998	no
XLOC_010227	XLOC_010227	AT2G02830	Chr2:808371-808872	mock	virus	NOTEST	0	0.0456119	1.79769e+308	1.79769e+308	0.206758	1	no
XLOC_010230	XLOC_010230	-	Chr2:818834-819273	mock	virus	OK	0	0.417362	1.79769e+308	1.79769e+308	0.200808	0.796887	no
XLOC_010231	XLOC_010231	AT2G02840	Chr2:821552-822858	mock	virus	OK	0	0.288398	1.79769e+308	1.79769e+308	0.147916	0.796887	no
XLOC_010232	XLOC_010232	-	Chr2:823451-824086	mock	virus	NOTEST	0	0.0419118	1.79769e+308	1.79769e+308	0.201636	1	no
XLOC_010236	XLOC_010236	-	Chr2:852854-853345	mock	virus	OK	0	0.228345	1.79769e+308	1.79769e+308	0.180449	0.796887	no
XLOC_010251	XLOC_010251	AT2G03130	Chr2:940743-941076	mock	virus	OK	0	0.557099	1.79769e+308	1.79769e+308	0.173114	0.796887	no
XLOC_010255	XLOC_010255	AT2G03160	Chr2:959644-960247	mock	virus	NOTEST	0	0.0110648	1.79769e+308	1.79769e+308	0.224894	1	no
XLOC_010256	XLOC_010256	AT2G03170	Chr2:961321-961771	mock	virus	NOTEST	0	0.0184784	1.79769e+308	1.79769e+308	0.224894	1	no
XLOC_010259	XLOC_010259	AT2G03230	Chr2:972916-973375	mock	virus	OK	0	0.466357	1.79769e+308	1.79769e+308	0.162203	0.796887	no
XLOC_010263	XLOC_010263	AT2G03290	Chr2:999421-1000606	mock	virus	NOTEST	0	0.0555733	1.79769e+308	1.79769e+308	0.191405	1	no
XLOC_010264	XLOC_010264	-	Chr2:1005906-1006207	mock	virus	OK	0	0.0936806	1.79769e+308	1.79769e+308	0.21371	0.796887	no
XLOC_010284	XLOC_010284	AT2G03610	Chr2:1099069-1100202	mock	virus	OK	0	0.243377	1.79769e+308	1.79769e+308	0.164621	0.796887	no
XLOC_010331	XLOC_010331	AT2G04046	Chr2:1315859-1316296	mock	virus	OK	0	0.110929	1.79769e+308	1.79769e+308	0.206758	0.796887	no
XLOC_010334	XLOC_010334	AT2G04038	Chr2:1331918-1332419	mock	virus	OK	0	0.136793	1.79769e+308	1.79769e+308	0.184162	0.796887	no
XLOC_010349	XLOC_010349	AT2G04260	Chr2:1470756-1471477	mock	virus	NOTEST	0	0.018669	1.79769e+308	1.79769e+308	0.21371	1	no
XLOC_010362	XLOC_010362	AT2G04440	Chr2:1541510-1542729	mock	virus	OK	0	0.608737	1.79769e+308	1.79769e+308	0.147243	0.796887	no
XLOC_010366	XLOC_010366	AT2G04500	Chr2:1568283-1570271	mock	virus	NOTEST	0	0.0175591	1.79769e+308	1.79769e+308	0.194134	1	no
XLOC_010376	XLOC_010376	AT2G04610	Chr2:1609934-1610372	mock	virus	NOTEST	0	0.0193448	1.79769e+308	1.79769e+308	0.224894	1	no
XLOC_010396	XLOC_010396	AT2G04950	Chr2:1743181-1745150	mock	virus	NOTEST	0	0.00417943	1.79769e+308	1.79769e+308	0.221547	1	no
XLOC_010397	XLOC_010397	AT2G04990	Chr2:1758935-1761353	mock	virus	NOTEST	0	0.00448951	1.79769e+308	1.79769e+308	0.21371	1	no
XLOC_010411	XLOC_010411	AT2G05171	Chr2:1874039-1874997	mock	virus	OK	0	0.152934	1.79769e+308	1.79769e+308	0.167465	0.796887	no
XLOC_010414	XLOC_010414	AT2G05190	Chr2:1878724-1879018	mock	virus	OK	0	0.358627	1.79769e+308	1.79769e+308	0.188593	0.796887	no
XLOC_010423	XLOC_010423	AT2G05340	Chr2:1946842-1947592	mock	virus	NOTEST	0	0.0249029	1.79769e+308	1.79769e+308	0.206758	1	no
XLOC_010426	XLOC_010426	AT2G05390	Chr2:1970708-1974726	mock	virus	NOTEST	0	0.00106549	1.79769e+308	1.79769e+308	0.224894	1	no
XLOC_010429	XLOC_010429	AT2G05420	Chr2:1983900-1985341	mock	virus	NOTEST	0	0.0395853	1.79769e+308	1.79769e+308	0.194134	1	no
XLOC_010431	XLOC_010431	AT2G05435	Chr2:1989193-1989867	mock	virus	NOTEST	0	0.0317247	1.79769e+308	1.79769e+308	0.206758	1	no
XLOC_010439	XLOC_010439	AT2G05510	Chr2:2015705-2016749	mock	virus	OK	0	1.02585	1.79769e+308	1.79769e+308	0.295046	0.900714	no
XLOC_010452	XLOC_010452	AT2G05635	Chr2:2089483-2090454	mock	virus	NOTEST	0	0.0338453	1.79769e+308	1.79769e+308	0.21371	1	no
XLOC_010457	XLOC_010457	AT2G05720	Chr2:2147191-2148215	mock	virus	OK	0	0.2705	1.79769e+308	1.79769e+308	0.158859	0.796887	no
XLOC_010499	XLOC_010499	AT2G06245	Chr2:2447769-2448513	mock	virus	NOTEST	0	7.4132e-06	1.79769e+308	1.79769e+308	0.489512	1	no
XLOC_010513	XLOC_010513	AT2G06430	Chr2:2543160-2547826	mock	virus	NOTEST	0	0.0030691	1.79769e+308	1.79769e+308	0.207874	1	no
XLOC_010528	XLOC_010528	AT2G06790	Chr2:2713392-2716565	mock	virus	NOTEST	0	0.00065064	1.79769e+308	1.79769e+308	0.29669	1	no
XLOC_010534	XLOC_010534	AT2G06860	Chr2:2766355-2772445	mock	virus	NOTEST	0	0.0153258	1.79769e+308	1.79769e+308	0.188593	1	no
XLOC_010538	XLOC_010538	AT2G06885	Chr2:2790226-2792797	mock	virus	NOTEST	0	0.00775904	1.79769e+308	1.79769e+308	0.201636	1	no
XLOC_010552	XLOC_010552	AT2G06940	Chr2:2854630-2855710	mock	virus	NOTEST	0	0.0494254	1.79769e+308	1.79769e+308	0.184162	1	no
XLOC_010553	XLOC_010553	-	Chr2:2858307-2858550	mock	virus	OK	0	0.188066	1.79769e+308	1.79769e+308	0.21371	0.796887	no
XLOC_010566	XLOC_010566	AT2G07090	Chr2:2941432-2941984	mock	virus	NOTEST	0	0.0503575	1.79769e+308	1.79769e+308	0.206758	1	no
XLOC_010567	XLOC_010567	AT2G07130	Chr2:2955676-2956900	mock	virus	NOTEST	0	0.0413955	1.79769e+308	1.79769e+308	0.186269	1	no
XLOC_010570	XLOC_010570	AT2G07150	Chr2:2962952-2964182	mock	virus	OK	0	0.0797847	1.79769e+308	1.79769e+308	0.173415	0.796887	no
XLOC_010581	XLOC_010581	AT2G07250	Chr2:3015825-3018650	mock	virus	NOTEST	0	1.6323e-06	1.79769e+308	1.79769e+308	0.490793	1	no
XLOC_010643	XLOC_010643	AT2G07705	Chr2:3380743-3380944	mock	virus	OK	0	0.294684	1.79769e+308	1.79769e+308	0.243213	0.82598	no
XLOC_010695	XLOC_010695	AT2G09870	Chr2:3733171-3738079	mock	virus	NOTEST	0	0.00918544	1.79769e+308	1.79769e+308	0.184162	1	no
XLOC_010699	XLOC_010699	AT2G09992	Chr2:3782608-3782840	mock	virus	OK	0	1.28463	1.79769e+308	1.79769e+308	0.186269	0.796887	no
XLOC_010700	XLOC_010700	AT2G09994	Chr2:3782955-3784075	mock	virus	OK	0	0.927801	1.79769e+308	1.79769e+308	0.120986	0.796887	no
XLOC_010713	XLOC_010713	AT2G10240	Chr2:3914734-3919618	mock	virus	NOTEST	0	0.00196267	1.79769e+308	1.79769e+308	0.21371	1	no
XLOC_010720	XLOC_010720	AT2G10285	Chr2:3954997-3955674	mock	virus	NOTEST	0	0.014401	1.79769e+308	1.79769e+308	0.218553	1	no
XLOC_010724	XLOC_010724	AT2G10350	Chr2:3988684-3993908	mock	virus	NOTEST	0	0.00420733	1.79769e+308	1.79769e+308	0.206758	1	no
XLOC_010730	XLOC_010730	AT2G10420	Chr2:4008077-4008743	mock	virus	NOTEST	0	0.0101118	1.79769e+308	1.79769e+308	0.224894	1	no
XLOC_010737	XLOC_010737	AT2G10480	Chr2:4036276-4038845	mock	virus	NOTEST	0	0.00558977	1.79769e+308	1.79769e+308	0.20837	1	no
XLOC_010754	XLOC_010754	AT2G10630	Chr2:4162834-4165555	mock	virus	NOTEST	0	1.5575e-05	1.79769e+308	1.79769e+308	0.469551	1	no
XLOC_010758	XLOC_010758	AT2G10710	Chr2:4213690-4214181	mock	virus	OK	0	0.192878	1.79769e+308	1.79769e+308	0.178793	0.796887	no
XLOC_010772	XLOC_010772	-	Chr2:4313726-4314060	mock	virus	OK	0	0.0980201	1.79769e+308	1.79769e+308	0.206758	0.796887	no
XLOC_010808	XLOC_010808	AT2G11500	Chr2:4605503-4607971	mock	virus	NOTEST	0	0.00313581	1.79769e+308	1.79769e+308	0.218862	1	no
XLOC_010838	XLOC_010838	AT2G11891	Chr2:4804390-4804558	mock	virus	OK	0	4.57288	1.79769e+308	1.79769e+308	0.206758	0.796887	no
XLOC_010860	XLOC_010860	AT2G12330	Chr2:4950516-4955797	mock	virus	NOTEST	0	0.000849786	1.79769e+308	1.79769e+308	0.224894	1	no
XLOC_010884	XLOC_010884	AT2G12650	Chr2:5172043-5177532	mock	virus	NOTEST	0	0.00176945	1.79769e+308	1.79769e+308	0.21371	1	no
XLOC_010915	XLOC_010915	AT2G13040	Chr2:5365831-5367696	mock	virus	NOTEST	0	0.0062067	1.79769e+308	1.79769e+308	0.21371	1	no
XLOC_010917	XLOC_010917	AT2G13070	Chr2:5377426-5378146	mock	virus	NOTEST	0	0.0186182	1.79769e+308	1.79769e+308	0.21371	1	no
XLOC_011005	XLOC_011005	AT2G14140	Chr2:5967177-5971487	mock	virus	NOTEST	0	0.00376639	1.79769e+308	1.79769e+308	0.209841	1	no
XLOC_011024	XLOC_011024	AT2G14430	Chr2:6134009-6139121	mock	virus	NOTEST	0	0.00120537	1.79769e+308	1.79769e+308	0.224969	1	no
XLOC_011036	XLOC_011036	-	Chr2:6210763-6211001	mock	virus	OK	0	3.29543	1.79769e+308	1.79769e+308	0.162967	0.796887	no
XLOC_011039	XLOC_011039	-	Chr2:6220108-6220600	mock	virus	OK	0	0.296958	1.79769e+308	1.79769e+308	0.1707	0.796887	no
XLOC_011052	XLOC_011052	AT2G14710	Chr2:6298678-6300150	mock	virus	NOTEST	0	0.0597793	1.79769e+308	1.79769e+308	0.175788	1	no
XLOC_011066	XLOC_011066	AT2G14840	Chr2:6371901-6373082	mock	virus	OK	0	0.22428	1.79769e+308	1.79769e+308	0.155101	0.796887	no
XLOC_011100	XLOC_011100	AT2G15130	Chr2:6564807-6566006	mock	virus	OK	0	0.154761	1.79769e+308	1.79769e+308	0.16336	0.796887	no
XLOC_011101	XLOC_011101	AT2G15140	Chr2:6566708-6571383	mock	virus	NOTEST	0	0.00187888	1.79769e+308	1.79769e+308	0.217473	1	no
XLOC_011116	XLOC_011116	AT2G15340	Chr2:6677286-6677819	mock	virus	OK	0	0.168687	1.79769e+308	1.79769e+308	0.182232	0.796887	no
XLOC_011118	XLOC_011118	AT2G15380	Chr2:6700880-6706706	mock	virus	NOTEST	0	0.00166496	1.79769e+308	1.79769e+308	0.21371	1	no
XLOC_011139	XLOC_011139	AT2G15700	Chr2:6837822-6841844	mock	virus	NOTEST	0	0.00450129	1.79769e+308	1.79769e+308	0.201636	1	no
XLOC_011148	XLOC_011148	-	Chr2:6904532-6904844	mock	virus	OK	0	0.323356	1.79769e+308	1.79769e+308	0.188593	0.796887	no
XLOC_011150	XLOC_011150	AT2G15920	Chr2:6935938-6940405	mock	virus	NOTEST	0	0.00939391	1.79769e+308	1.79769e+308	0.191188	1	no
XLOC_011154	XLOC_011154	AT2G15990	Chr2:6953191-6953594	mock	virus	OK	0	0.729326	1.79769e+308	1.79769e+308	0.158267	0.796887	no
XLOC_011155	XLOC_011155	AT2G16000	Chr2:6954283-6958648	mock	virus	NOTEST	0	0.00273376	1.79769e+308	1.79769e+308	0.21371	1	no
XLOC_011173	XLOC_011173	AT2G16200	Chr2:7024606-7025231	mock	virus	OK	0	0.0805843	1.79769e+308	1.79769e+308	0.240028	0.821169	no
XLOC_011187	XLOC_011187	AT2G16420	Chr2:7116051-7119987	mock	virus	NOTEST	0	0.01622	1.79769e+308	1.79769e+308	0.180449	1	no
XLOC_011197	XLOC_011197	-	Chr2:7197063-7197324	mock	virus	OK	0	0.567482	1.79769e+308	1.79769e+308	0.188593	0.796887	no
XLOC_011198	XLOC_011198	AT2G16594	Chr2:7197773-7198082	mock	virus	OK	0	0.077309	1.79769e+308	1.79769e+308	0.21371	0.796887	no
XLOC_011233	XLOC_011233	AT2G17043	Chr2:7409062-7409582	mock	virus	OK	0	0.389926	1.79769e+308	1.79769e+308	0.161475	0.796887	no
XLOC_011240	XLOC_011240	AT2G17160	Chr2:7472753-7474012	mock	virus	NOTEST	0	0.0458395	1.79769e+308	1.79769e+308	0.224894	1	no
XLOC_011241	XLOC_011241	AT2G17170	Chr2:7474735-7476438	mock	virus	OK	0	0.0679579	1.79769e+308	1.79769e+308	0.184162	0.796887	no
XLOC_011261	XLOC_011261	AT2G17460	Chr2:7582173-7583230	mock	virus	NOTEST	0	0.0270946	1.79769e+308	1.79769e+308	0.19755	1	no
XLOC_011262	XLOC_011262	AT2G17477	Chr2:7589807-7590264	mock	virus	NOTEST	0	0.0384575	1.79769e+308	1.79769e+308	0.21371	1	no
XLOC_011270	XLOC_011270	-	Chr2:7641298-7641509	mock	virus	OK	0	0.255686	1.79769e+308	1.79769e+308	0.224894	0.80002	no
XLOC_011279	XLOC_011279	AT2G17680	Chr2:7679007-7680378	mock	virus	OK	0	0.177078	1.79769e+308	1.79769e+308	0.155101	0.796887	no
XLOC_011296	XLOC_011296	AT2G17845	Chr2:7758845-7759881	mock	virus	NOTEST	0	0.00632265	1.79769e+308	1.79769e+308	0.224894	1	no
XLOC_011305	XLOC_011305	-	Chr2:7832598-7832926	mock	virus	OK	0	0.105512	1.79769e+308	1.79769e+308	0.219706	0.80002	no
XLOC_011310	XLOC_011310	AT2G18042	Chr2:7844446-7844815	mock	virus	OK	0	0.443086	1.79769e+308	1.79769e+308	0.175788	0.796887	no
XLOC_011332	XLOC_011332	AT2G18370	Chr2:7980624-7981758	mock	virus	NOTEST	0	0.0399711	1.79769e+308	1.79769e+308	0.201636	1	no
XLOC_011335	XLOC_011335	AT2G18420	Chr2:7993800-7994554	mock	virus	OK	0	2.58285	1.79769e+308	1.79769e+308	0.118199	0.796887	no
XLOC_011336	XLOC_011336	AT2G18460	Chr2:8001319-8004844	mock	virus	NOTEST	0	0.0388863	1.79769e+308	1.79769e+308	0.463483	1	no
XLOC_011343	XLOC_011343	AT2G18590	Chr2:8069944-8072866	mock	virus	NOTEST	0	0.0452679	1.79769e+308	1.79769e+308	0.184162	1	no
XLOC_011349	XLOC_011349	-	Chr2:8100716-8101000	mock	virus	OK	0	0.39024	1.79769e+308	1.79769e+308	0.191188	0.796887	no
XLOC_011361	XLOC_011361	AT2G18800	Chr2:8144911-8146265	mock	virus	NOTEST	0	0.0573483	1.79769e+308	1.79769e+308	0.184756	1	no
XLOC_011363	XLOC_011363	AT2G18820	Chr2:8150994-8156099	mock	virus	NOTEST	0	0.00216733	1.79769e+308	1.79769e+308	0.21371	1	no
XLOC_011367	XLOC_011367	AT2G18870	Chr2:8167470-8168668	mock	virus	NOTEST	0	0.0168531	1.79769e+308	1.79769e+308	0.21371	1	no
XLOC_011388	XLOC_011388	-	Chr2:8278022-8278262	mock	virus	OK	0	0.102441	1.79769e+308	1.79769e+308	0.224894	0.80002	no
XLOC_011399	XLOC_011399	AT2G19200	Chr2:8333199-8334730	mock	virus	NOTEST	0	0.00520527	1.79769e+308	1.79769e+308	0.224894	1	no
XLOC_011405	XLOC_011405	AT2G19360	Chr2:8378663-8383374	mock	virus	NOTEST	0	0.0147963	1.79769e+308	1.79769e+308	0.201636	1	no
XLOC_011422	XLOC_011422	AT2G19610	Chr2:8483939-8488720	mock	virus	OK	0	0.54202	1.79769e+308	1.79769e+308	0.335704	0.94727	no
XLOC_011432	XLOC_011432	AT2G19803	Chr2:8540456-8540990	mock	virus	OK	0	0.0940829	1.79769e+308	1.79769e+308	0.194134	0.796887	no
XLOC_011437	XLOC_011437	AT2G19850	Chr2:8568568-8569890	mock	virus	NOTEST	0	0.0619436	1.79769e+308	1.79769e+308	0.189282	1	no
XLOC_011441	XLOC_011441	AT2G19890	Chr2:8587243-8589637	mock	virus	OK	0	0.333045	1.79769e+308	1.79769e+308	0.147243	0.796887	no
XLOC_011444	XLOC_011444	AT2G19960	Chr2:8622214-8622736	mock	virus	NOTEST	0	0.0148654	1.79769e+308	1.79769e+308	0.224894	1	no
XLOC_011455	XLOC_011455	AT2G20170	Chr2:8701012-8706900	mock	virus	OK	0	0.100719	1.79769e+308	1.79769e+308	0.449274	0.999998	no
XLOC_011456	XLOC_011456	AT2G20208	Chr2:8720789-8721423	mock	virus	NOTEST	0	0.053126	1.79769e+308	1.79769e+308	0.206758	1	no
XLOC_011470	XLOC_011470	AT2G20453	Chr2:8815589-8815793	mock	virus	OK	0	0.348489	1.79769e+308	1.79769e+308	0.224894	0.80002	no
XLOC_011480	XLOC_011480	AT2G20597	Chr2:8873059-8873484	mock	virus	NOTEST	0	0.0453064	1.79769e+308	1.79769e+308	0.224894	1	no
XLOC_011481	XLOC_011481	AT2G20605	Chr2:8876489-8876732	mock	virus	OK	0	0.835805	1.79769e+308	1.79769e+308	0.186269	0.796887	no
XLOC_011486	XLOC_011486	-	Chr2:8910546-8910857	mock	virus	OK	0	0.227456	1.79769e+308	1.79769e+308	0.194134	0.796887	no
XLOC_011497	XLOC_011497	AT2G20816	Chr2:8962762-8963527	mock	virus	NOTEST	0	0.054493	1.79769e+308	1.79769e+308	0.19755	1	no
XLOC_011505	XLOC_011505	AT2G20970	Chr2:9009866-9011067	mock	virus	OK	0	3.46556	1.79769e+308	1.79769e+308	0.114998	0.796887	no
XLOC_011508	XLOC_011508	AT2G21000	Chr2:9019505-9020219	mock	virus	OK	0	0.793745	1.79769e+308	1.79769e+308	0.13758	0.796887	no
XLOC_011509	XLOC_011509	AT2G21010	Chr2:9020943-9021870	mock	virus	OK	0	1.58375	1.79769e+308	1.79769e+308	0.111254	0.796887	no
XLOC_011530	XLOC_011530	AT2G21400	Chr2:9158389-9159701	mock	virus	NOTEST	0	0.0557204	1.79769e+308	1.79769e+308	0.194134	1	no
XLOC_011549	XLOC_011549	AT2G21655	Chr2:9263536-9264098	mock	virus	NOTEST	0	0.0567467	1.79769e+308	1.79769e+308	0.19755	1	no
XLOC_011552	XLOC_011552	AT2G21720	Chr2:9273695-9276802	mock	virus	NOTEST	0	0.00451407	1.79769e+308	1.79769e+308	0.21371	1	no
XLOC_011560	XLOC_011560	AT2G21810	Chr2:9302253-9302640	mock	virus	OK	0	0.192663	1.79769e+308	1.79769e+308	0.188593	0.796887	no
XLOC_011565	XLOC_011565	AT2G21910	Chr2:9341497-9343030	mock	virus	NOTEST	0	0.0488796	1.79769e+308	1.79769e+308	0.177243	1	no
XLOC_011618	XLOC_011618	-	Chr2:9549143-9550378	mock	virus	NOTEST	0	0.0210971	1.79769e+308	1.79769e+308	0.462136	1	no
XLOC_011622	XLOC_011622	AT2G22520	Chr2:9572065-9572791	mock	virus	NOTEST	0	0.0546048	1.79769e+308	1.79769e+308	0.218153	1	no
XLOC_011657	XLOC_011657	AT2G22960	Chr2:9770699-9772932	mock	virus	NOTEST	0	0.0622285	1.79769e+308	1.79769e+308	0.218153	1	no
XLOC_011673	XLOC_011673	AT2G23142	Chr2:9850175-9850619	mock	virus	OK	0	0.112563	1.79769e+308	1.79769e+308	0.194134	0.796887	no
XLOC_011675	XLOC_011675	-	Chr2:9855386-9855804	mock	virus	OK	0	0.0921388	1.79769e+308	1.79769e+308	0.201636	0.796887	no
XLOC_011677	XLOC_011677	AT2G23160	Chr2:9862469-9863744	mock	virus	OK	0	0.217084	1.79769e+308	1.79769e+308	0.154162	0.796887	no
XLOC_011700	XLOC_011700	AT2G23480	Chr2:10001892-10004688	mock	virus	OK	0	0.193804	1.79769e+308	1.79769e+308	0.139589	0.796887	no
XLOC_011705	XLOC_011705	AT2G23640	Chr2:10057553-10059108	mock	virus	OK	0	0.071738	1.79769e+308	1.79769e+308	0.194134	0.796887	no
XLOC_011713	XLOC_011713	AT2G23808	Chr2:10135174-10135465	mock	virus	OK	0	0.81399	1.79769e+308	1.79769e+308	0.21371	0.796887	no
XLOC_011737	XLOC_011737	AT2G24103	Chr2:10247205-10247462	mock	virus	OK	0	0.510433	1.79769e+308	1.79769e+308	0.188593	0.796887	no
XLOC_011751	XLOC_011751	-	Chr2:10350395-10350998	mock	virus	NOTEST	0	0.0659441	1.79769e+308	1.79769e+308	0.200034	1	no
XLOC_011758	XLOC_011758	AT2G24460	Chr2:10394328-10395390	mock	virus	NOTEST	0	0.0169388	1.79769e+308	1.79769e+308	0.206758	1	no
XLOC_011783	XLOC_011783	AT2G24748	Chr2:10536844-10537829	mock	virus	NOTEST	0	0.0229392	1.79769e+308	1.79769e+308	0.206758	1	no
XLOC_011786	XLOC_011786	AT2G24761	Chr2:10549773-10550230	mock	virus	NOTEST	0	0.0349292	1.79769e+308	1.79769e+308	0.21371	1	no
XLOC_011796	XLOC_011796	AT2G24840	Chr2:10581081-10582015	mock	virus	OK	0	1.15698	1.79769e+308	1.79769e+308	0.115644	0.796887	no
XLOC_011804	XLOC_011804	AT2G24980	Chr2:10622452-10624132	mock	virus	NOTEST	0	0.00459642	1.79769e+308	1.79769e+308	0.21371	1	no
XLOC_011808	XLOC_011808	AT2G25015	Chr2:10634279-10636130	mock	virus	OK	0	0.553434	1.79769e+308	1.79769e+308	0.162981	0.796887	no
XLOC_011812	XLOC_011812	AT2G25030	Chr2:10648662-10650450	mock	virus	NOTEST	0	0.00318321	1.79769e+308	1.79769e+308	0.224894	1	no
XLOC_011818	XLOC_011818	-	Chr2:10675261-10675747	mock	virus	NOTEST	0	0.012376	1.79769e+308	1.79769e+308	0.224894	1	no
XLOC_011828	XLOC_011828	-	Chr2:10741795-10742112	mock	virus	OK	0	0.573956	1.79769e+308	1.79769e+308	0.177243	0.796887	no
XLOC_011838	XLOC_011838	AT2G25360	Chr2:10804248-10805761	mock	virus	OK	0	0.102029	1.79769e+308	1.79769e+308	0.1707	0.796887	no
XLOC_011842	XLOC_011842	AT2G25410	Chr2:10814469-10815995	mock	virus	NOTEST	0	0.0102213	1.79769e+308	1.79769e+308	0.274072	1	no
XLOC_011852	XLOC_011852	AT2G25550	Chr2:10874912-10880212	mock	virus	NOTEST	0	0.000292844	1.79769e+308	1.79769e+308	0.312479	1	no
XLOC_011859	XLOC_011859	AT2G25630	Chr2:10908359-10909880	mock	virus	NOTEST	0	0.0466778	1.79769e+308	1.79769e+308	0.178793	1	no
XLOC_011877	XLOC_011877	AT2G25890	Chr2:11037379-11038126	mock	virus	OK	0	0.072014	1.79769e+308	1.79769e+308	0.186269	0.796887	no
XLOC_011891	XLOC_011891	AT2G26135	Chr2:11130118-11131514	mock	virus	OK	0	0.405571	1.79769e+308	1.79769e+308	0.141527	0.796887	no
XLOC_011910	XLOC_011910	AT2G26450	Chr2:11251119-11253612	mock	virus	OK	0	0.276597	1.79769e+308	1.79769e+308	0.12835	0.796887	no
XLOC_011917	XLOC_011917	-	Chr2:11282073-11282288	mock	virus	OK	0	0.684586	1.79769e+308	1.79769e+308	0.206758	0.796887	no
XLOC_011920	XLOC_011920	AT2G26610	Chr2:11318770-11324174	mock	virus	OK	0	1.36636	1.79769e+308	1.79769e+308	0.0506389	0.595266	no
XLOC_011940	XLOC_011940	AT2G26882	Chr2:11459905-11461099	mock	virus	OK	0	0.110097	1.79769e+308	1.79769e+308	0.224483	0.80002	no
XLOC_011965	XLOC_011965	AT2G27320	Chr2:11692883-11694916	mock	virus	NOTEST	0	0.015853	1.79769e+308	1.79769e+308	0.201636	1	no
XLOC_011971	XLOC_011971	AT2G27389	Chr2:11720293-11721324	mock	virus	OK	0	1.24853	1.79769e+308	1.79769e+308	0.207116	0.796887	no
XLOC_011979	XLOC_011979	AT2G27505	Chr2:11756565-11757829	mock	virus	OK	0	0.0892037	1.79769e+308	1.79769e+308	0.175788	0.796887	no
XLOC_011980	XLOC_011980	AT2G27520	Chr2:11762060-11763104	mock	virus	NOTEST	0	0.0535638	1.79769e+308	1.79769e+308	0.186269	1	no
XLOC_011983	XLOC_011983	AT2G27570	Chr2:11775328-11776305	mock	virus	OK	0	0.296087	1.79769e+308	1.79769e+308	0.156092	0.796887	no
XLOC_012000	XLOC_012000	AT2G27940	Chr2:11897941-11898867	mock	virus	OK	0	0.0808113	1.79769e+308	1.79769e+308	0.184162	0.796887	no
XLOC_012004	XLOC_012004	-	Chr2:11941294-11941533	mock	virus	OK	0	0.100578	1.79769e+308	1.79769e+308	0.224894	0.80002	no
XLOC_012023	XLOC_012023	AT2G28220	Chr2:12033952-12037527	mock	virus	OK	0	0.0721921	1.79769e+308	1.79769e+308	0.159382	0.796887	no
XLOC_012034	XLOC_012034	AT2G28340	Chr2:12103671-12106172	mock	virus	NOTEST	0	0.0123566	1.79769e+308	1.79769e+308	0.21371	1	no
XLOC_012040	XLOC_012040	-	Chr2:12146985-12147188	mock	virus	OK	0	0.351281	1.79769e+308	1.79769e+308	0.224894	0.80002	no
XLOC_012057	XLOC_012057	AT2G28610	Chr2:12262012-12263415	mock	virus	NOTEST	0	0.0222666	1.79769e+308	1.79769e+308	0.201636	1	no
XLOC_012067	XLOC_012067	AT2G28750	Chr2:12331626-12332774	mock	virus	NOTEST	0	0.0112619	1.79769e+308	1.79769e+308	0.21371	1	no
XLOC_012078	XLOC_012078	AT2G28990	Chr2:12455054-12459541	mock	virus	NOTEST	0	0.0144035	1.79769e+308	1.79769e+308	0.188593	1	no
XLOC_012150	XLOC_012150	AT2G30130	Chr2:12868629-12869724	mock	virus	NOTEST	0	0.0246203	1.79769e+308	1.79769e+308	0.206758	1	no
XLOC_012201	XLOC_012201	AT2G31030	Chr2:13206003-13207815	mock	virus	NOTEST	0	0.00347906	1.79769e+308	1.79769e+308	0.224894	1	no
XLOC_012203	XLOC_012203	AT2G31050	Chr2:13212149-13212752	mock	virus	OK	0	0.0958228	1.79769e+308	1.79769e+308	0.186269	0.796887	no
XLOC_012224	XLOC_012224	AT2G31310	Chr2:13352916-13353672	mock	virus	OK	0	0.138092	1.79769e+308	1.79769e+308	0.178793	0.796887	no
XLOC_012226	XLOC_012226	AT2G31335	Chr2:13360882-13361167	mock	virus	NOTEST	0	0.0413257	1.79769e+308	1.79769e+308	0.224894	1	no
XLOC_012232	XLOC_012232	AT2G31425	Chr2:13394720-13395720	mock	virus	NOTEST	0	0.0656032	1.79769e+308	1.79769e+308	0.186269	1	no
XLOC_012249	XLOC_012249	AT2G31770	Chr2:13511578-13513550	mock	virus	NOTEST	0	0.0139472	1.79769e+308	1.79769e+308	0.201636	1	no
XLOC_012250	XLOC_012250	AT2G31780	Chr2:13515198-13517413	mock	virus	NOTEST	0	0.0173706	1.79769e+308	1.79769e+308	0.19755	1	no
XLOC_012254	XLOC_012254	AT2G31850	Chr2:13540198-13540540	mock	virus	OK	0	0.187467	1.79769e+308	1.79769e+308	0.194134	0.796887	no
XLOC_012255	XLOC_012255	AT2G31862	Chr2:13545548-13546464	mock	virus	NOTEST	0	0.013589	1.79769e+308	1.79769e+308	0.21371	1	no
XLOC_012264	XLOC_012264	AT2G31953	Chr2:13583429-13584020	mock	virus	OK	0	3.84359	1.79769e+308	1.79769e+308	0.149682	0.796887	no
XLOC_012292	XLOC_012292	AT2G32310	Chr2:13724393-13726700	mock	virus	OK	0	0.335866	1.79769e+308	1.79769e+308	0.196071	0.796887	no
XLOC_012295	XLOC_012295	AT2G32350	Chr2:13734944-13735788	mock	virus	OK	0	1.31306	1.79769e+308	1.79769e+308	0.120587	0.796887	no
XLOC_012297	XLOC_012297	AT2G32370	Chr2:13740877-13746286	mock	virus	NOTEST	0	0.00684539	1.79769e+308	1.79769e+308	0.201636	1	no
XLOC_012313	XLOC_012313	AT2G32610	Chr2:13836233-13839513	mock	virus	NOTEST	0	0.0227393	1.79769e+308	1.79769e+308	0.184162	1	no
XLOC_012331	XLOC_012331	-	Chr2:13911529-13911850	mock	virus	NOTEST	0	0.0363943	1.79769e+308	1.79769e+308	0.224894	1	no
XLOC_012335	XLOC_012335	-	Chr2:13932078-13932327	mock	virus	OK	0	0.319197	1.79769e+308	1.79769e+308	0.201636	0.796887	no
XLOC_012343	XLOC_012343	AT2G33000	Chr2:14006134-14008535	mock	virus	OK	0	0.13745	1.79769e+308	1.79769e+308	0.152002	0.796887	no
XLOC_012344	XLOC_012344	AT2G33010	Chr2:14010837-14013246	mock	virus	NOTEST	0	0.00832517	1.79769e+308	1.79769e+308	0.206758	1	no
XLOC_012350	XLOC_012350	AT2G33190	Chr2:14067971-14069111	mock	virus	NOTEST	0	0.00578001	1.79769e+308	1.79769e+308	0.224894	1	no
XLOC_012351	XLOC_012351	AT2G33200	Chr2:14069540-14070671	mock	virus	NOTEST	0	0.0219742	1.79769e+308	1.79769e+308	0.201636	1	no
XLOC_012355	XLOC_012355	AT2G33270	Chr2:14103542-14105204	mock	virus	OK	0	0.0824562	1.79769e+308	1.79769e+308	0.178793	0.796887	no
XLOC_012365	XLOC_012365	AT2G33420	Chr2:14158704-14162527	mock	virus	OK	0	0.213668	1.79769e+308	1.79769e+308	0.125207	0.796887	no
XLOC_012385	XLOC_012385	AT2G33670	Chr2:14245029-14247931	mock	virus	NOTEST	0	0.0036892	1.79769e+308	1.79769e+308	0.224894	1	no
XLOC_012388	XLOC_012388	AT2G33690	Chr2:14252198-14252588	mock	virus	OK	0	0.0952411	1.79769e+308	1.79769e+308	0.201636	0.796887	no
XLOC_012390	XLOC_012390	AT2G33705	Chr2:14256150-14256360	mock	virus	OK	0	0.247173	1.79769e+308	1.79769e+308	0.224894	0.80002	no
XLOC_012420	XLOC_012420	AT2G34130	Chr2:14392550-14413489	mock	virus	NOTEST	0	0.00231649	1.79769e+308	1.79769e+308	0.482043	1	no
XLOC_012430	XLOC_012430	AT2G34210	Chr2:14445937-14450522	mock	virus	NOTEST	0	0.0446272	1.79769e+308	1.79769e+308	0.162967	1	no
XLOC_012444	XLOC_012444	AT2G34370	Chr2:14510481-14511891	mock	virus	NOTEST	0	0.0295084	1.79769e+308	1.79769e+308	0.191188	1	no
XLOC_012467	XLOC_012467	AT2G34740	Chr2:14658409-14664268	mock	virus	OK	0	0.12987	1.79769e+308	1.79769e+308	0.460761	0.999998	no
XLOC_012472	XLOC_012472	AT2G34820	Chr2:14689623-14690879	mock	virus	NOTEST	0	0.0654321	1.79769e+308	1.79769e+308	0.177243	1	no
XLOC_012477	XLOC_012477	AT2G34870	Chr2:14710776-14711453	mock	virus	OK	0	0.0777981	1.79769e+308	1.79769e+308	0.191188	0.796887	no
XLOC_012510	XLOC_012510	AT2G35460	Chr2:14905787-14906504	mock	virus	NOTEST	0	0.0206156	1.79769e+308	1.79769e+308	0.21371	1	no
XLOC_012520	XLOC_012520	AT2G35615	Chr2:14959390-14960734	mock	virus	OK	0	0.141984	1.79769e+308	1.79769e+308	0.158859	0.796887	no
XLOC_012540	XLOC_012540	-	Chr2:15066111-15066962	mock	virus	NOTEST	0	0.031412	1.79769e+308	1.79769e+308	0.201636	1	no
XLOC_012577	XLOC_012577	AT2G36402	Chr2:15273644-15274632	mock	virus	NOTEST	0	0.0155938	1.79769e+308	1.79769e+308	0.224894	1	no
XLOC_012581	XLOC_012581	AT2G36440	Chr2:15292647-15292872	mock	virus	OK	0	0.139883	1.79769e+308	1.79769e+308	0.224894	0.80002	no
XLOC_012582	XLOC_012582	-	Chr2:15306545-15306780	mock	virus	OK	0	0.614951	1.79769e+308	1.79769e+308	0.19755	0.796887	no
XLOC_012586	XLOC_012586	AT2G36550	Chr2:15327478-15328802	mock	virus	NOTEST	0	0.00885031	1.79769e+308	1.79769e+308	0.224894	1	no
XLOC_012601	XLOC_012601	-	Chr2:15403142-15403901	mock	virus	OK	0	0.222095	1.79769e+308	1.79769e+308	0.200034	0.796887	no
XLOC_012604	XLOC_012604	-	Chr2:15441315-15441844	mock	virus	NOTEST	0	0.0263096	1.79769e+308	1.79769e+308	0.240028	1	no
XLOC_012629	XLOC_012629	AT2G37140	Chr2:15602862-15603329	mock	virus	OK	0	0.135071	1.79769e+308	1.79769e+308	0.201636	0.796887	no
XLOC_012653	XLOC_012653	AT2G37440	Chr2:15718052-15722108	mock	virus	NOTEST	0	0.0484476	1.79769e+308	1.79769e+308	0.172364	1	no
XLOC_012716	XLOC_012716	AT2G38350	Chr2:16068340-16069308	mock	virus	OK	0	0.140914	1.79769e+308	1.79769e+308	0.206758	0.796887	no
XLOC_012717	XLOC_012717	AT2G38365	Chr2:16070880-16072007	mock	virus	NOTEST	0	0.016014	1.79769e+308	1.79769e+308	0.206758	1	no
XLOC_012719	XLOC_012719	AT2G38380	Chr2:16076383-16078583	mock	virus	NOTEST	0	0.00852885	1.79769e+308	1.79769e+308	0.21371	1	no
XLOC_012736	XLOC_012736	-	Chr2:16145435-16145684	mock	virus	OK	0	0.960217	1.79769e+308	1.79769e+308	0.184162	0.796887	no
XLOC_012739	XLOC_012739	-	Chr2:16159732-16160431	mock	virus	OK	0	0.168141	1.79769e+308	1.79769e+308	0.218153	0.80002	no
XLOC_012740	XLOC_012740	AT2G38646	Chr2:16160575-16160809	mock	virus	OK	0	0.348286	1.79769e+308	1.79769e+308	0.206758	0.796887	no
XLOC_012755	XLOC_012755	AT2G38900	Chr2:16243214-16244067	mock	virus	NOTEST	0	0.051423	1.79769e+308	1.79769e+308	0.219706	1	no
XLOC_012759	XLOC_012759	-	Chr2:16269222-16269506	mock	virus	OK	0	0.260985	1.79769e+308	1.79769e+308	0.194134	0.796887	no
XLOC_012783	XLOC_012783	-	Chr2:16435907-16436561	mock	virus	NOTEST	0	0.0293464	1.79769e+308	1.79769e+308	0.206758	1	no
XLOC_012795	XLOC_012795	AT2G39520	Chr2:16495874-16497621	mock	virus	OK	0	0.227736	1.79769e+308	1.79769e+308	0.413656	0.999998	no
XLOC_012806	XLOC_012806	-	Chr2:16553371-16553907	mock	virus	NOTEST	0	0.0291285	1.79769e+308	1.79769e+308	0.274072	1	no
XLOC_012814	XLOC_012814	AT2G39790	Chr2:16594832-16595800	mock	virus	OK	0	0.120602	1.79769e+308	1.79769e+308	0.180449	0.796887	no
XLOC_012830	XLOC_012830	-	Chr2:16696759-16697169	mock	virus	OK	0	0.475202	1.79769e+308	1.79769e+308	0.166472	0.796887	no
XLOC_012832	XLOC_012832	AT2G40008	Chr2:16708055-16710448	mock	virus	NOTEST	0	0.00746815	1.79769e+308	1.79769e+308	0.458758	1	no
XLOC_012858	XLOC_012858	-	Chr2:16825044-16825284	mock	virus	OK	0	0.113631	1.79769e+308	1.79769e+308	0.224894	0.80002	no
XLOC_012889	XLOC_012889	-	Chr2:16980434-16980783	mock	virus	OK	0	0.122025	1.79769e+308	1.79769e+308	0.201636	0.796887	no
XLOC_012894	XLOC_012894	-	Chr2:16999734-16999936	mock	virus	OK	0	2.41259	1.79769e+308	1.79769e+308	0.194134	0.796887	no
XLOC_012942	XLOC_012942	AT2G41360	Chr2:17234373-17236279	mock	virus	NOTEST	0	0.0090489	1.79769e+308	1.79769e+308	0.21371	1	no
XLOC_012944	XLOC_012944	AT2G41390	Chr2:17257379-17258196	mock	virus	OK	0	0.104874	1.79769e+308	1.79769e+308	0.177243	0.796887	no
XLOC_012945	XLOC_012945	AT2G41391	Chr2:17258351-17258612	mock	virus	OK	0	0.227035	1.79769e+308	1.79769e+308	0.206758	0.796887	no
XLOC_012946	XLOC_012946	AT2G41400	Chr2:17259456-17260120	mock	virus	OK	0	0.86467	1.79769e+308	1.79769e+308	0.136094	0.796887	no
XLOC_012947	XLOC_012947	-	Chr2:17260896-17261245	mock	virus	OK	0	4.47048	1.79769e+308	1.79769e+308	0.126448	0.796887	no
XLOC_012949	XLOC_012949	-	Chr2:17265282-17265727	mock	virus	OK	0	0.198292	1.79769e+308	1.79769e+308	0.182232	0.796887	no
XLOC_012978	XLOC_012978	-	Chr2:17485337-17485636	mock	virus	OK	0	0.141739	1.79769e+308	1.79769e+308	0.201636	0.796887	no
XLOC_012981	XLOC_012981	AT2G41910	Chr2:17496955-17498077	mock	virus	NOTEST	0	0.0359708	1.79769e+308	1.79769e+308	0.191188	1	no
XLOC_012990	XLOC_012990	AT2G42060	Chr2:17548094-17549069	mock	virus	OK	0	0.558597	1.79769e+308	1.79769e+308	0.140437	0.796887	no
XLOC_013012	XLOC_013012	AT2G42410	Chr2:17658149-17658794	mock	virus	NOTEST	0	0.0267041	1.79769e+308	1.79769e+308	0.206758	1	no
XLOC_013015	XLOC_013015	AT2G42430	Chr2:17663443-17665295	mock	virus	NOTEST	0	0.0292312	1.79769e+308	1.79769e+308	0.194134	1	no
XLOC_013021	XLOC_013021	AT2G42550	Chr2:17713195-17714230	mock	virus	NOTEST	0	0.0333703	1.79769e+308	1.79769e+308	0.19755	1	no
XLOC_013024	XLOC_013024	-	Chr2:17751370-17751921	mock	virus	OK	0	0.111042	1.79769e+308	1.79769e+308	0.191188	0.796887	no
XLOC_013046	XLOC_013046	-	Chr2:17871960-17872345	mock	virus	NOTEST	0	0.0420369	1.79769e+308	1.79769e+308	0.21371	1	no
XLOC_013065	XLOC_013065	-	Chr2:17931461-17935686	mock	virus	NOTEST	0	0.0228119	1.79769e+308	1.79769e+308	0.47386	1	no
XLOC_013075	XLOC_013075	-	Chr2:17982761-17983119	mock	virus	OK	0	0.586054	1.79769e+308	1.79769e+308	0.169576	0.796887	no
XLOC_013087	XLOC_013087	AT2G43480	Chr2:18053001-18054387	mock	virus	OK	0	0.103108	1.79769e+308	1.79769e+308	0.169576	0.796887	no
XLOC_013130	XLOC_013130	AT2G44175	Chr2:18268787-18269214	mock	virus	OK	0	0.502864	1.79769e+308	1.79769e+308	0.1707	0.796887	no
XLOC_013132	XLOC_013132	AT2G44195	Chr2:18274805-18275792	mock	virus	NOTEST	0	0.0219543	1.79769e+308	1.79769e+308	0.21371	1	no
XLOC_013137	XLOC_013137	AT2G44240	Chr2:18289823-18292345	mock	virus	OK	0	1.5512	1.79769e+308	1.79769e+308	0.0749206	0.703036	no
XLOC_013140	XLOC_013140	-	Chr2:18300723-18300931	mock	virus	OK	0	0.687833	1.79769e+308	1.79769e+308	0.21371	0.796887	no
XLOC_013188	XLOC_013188	-	Chr2:18510688-18511293	mock	virus	OK	0	0.541278	1.79769e+308	1.79769e+308	0.152416	0.796887	no
XLOC_013192	XLOC_013192	AT2G44925	Chr2:18527920-18528295	mock	virus	OK	0	0.151791	1.79769e+308	1.79769e+308	0.19755	0.796887	no
XLOC_013216	XLOC_013216	-	Chr2:18636698-18636948	mock	virus	OK	0	0.168262	1.79769e+308	1.79769e+308	0.21371	0.796887	no
XLOC_013232	XLOC_013232	AT2G45403	Chr2:18709536-18710153	mock	virus	NOTEST	0	0.0456687	1.79769e+308	1.79769e+308	0.206758	1	no
XLOC_013277	XLOC_013277	AT2G46130	Chr2:18957225-18957911	mock	virus	OK	0	0.304729	1.79769e+308	1.79769e+308	0.263144	0.854017	no
XLOC_013348	XLOC_013348	-	Chr2:19306622-19306920	mock	virus	OK	0	0.152231	1.79769e+308	1.79769e+308	0.240028	0.821169	no
XLOC_013356	XLOC_013356	AT2G47110	Chr2:19344634-19346921	mock	virus	NOTEST	0	0.0388127	1.79769e+308	1.79769e+308	0.487639	1	no
XLOC_013364	XLOC_013364	-	Chr2:19398329-19398568	mock	virus	OK	0	0.411067	1.79769e+308	1.79769e+308	0.206758	0.796887	no
XLOC_013366	XLOC_013366	AT2G47280	Chr2:19416774-19418383	mock	virus	NOTEST	0	0.00492346	1.79769e+308	1.79769e+308	0.224894	1	no
XLOC_013384	XLOC_013384	-	Chr2:19491158-19491620	mock	virus	OK	0	0.278346	1.79769e+308	1.79769e+308	0.178793	0.796887	no
XLOC_013387	XLOC_013387	AT2G47530	Chr2:19504219-19504971	mock	virus	NOTEST	0	0.00981738	1.79769e+308	1.79769e+308	0.224894	1	no
XLOC_013428	XLOC_013428	AT2G48140	Chr2:19686408-19687664	mock	virus	OK	0	0.0869378	1.79769e+308	1.79769e+308	0.204619	0.796887	no
XLOC_013434	XLOC_013434	AT2G01031	Chr2:39518-40358	mock	virus	NOTEST	0	0.00924116	1.79769e+308	1.79769e+308	0.224894	1	no
XLOC_013435	XLOC_013435	AT2G01034	Chr2:43426-48350	mock	virus	NOTEST	0	0.00356119	1.79769e+308	1.79769e+308	0.201636	1	no
XLOC_013439	XLOC_013439	-	Chr2:72280-72622	mock	virus	OK	0	0.20746	1.79769e+308	1.79769e+308	0.191188	0.796887	no
XLOC_013448	XLOC_013448	-	Chr2:122880-123086	mock	virus	OK	0	0.326667	1.79769e+308	1.79769e+308	0.224894	0.80002	no
XLOC_013459	XLOC_013459	AT2G01370	Chr2:168630-169642	mock	virus	NOTEST	0	0.0285964	1.79769e+308	1.79769e+308	0.19755	1	no
XLOC_013460	XLOC_013460	AT2G01372	Chr2:169966-170613	mock	virus	NOTEST	0	0.0111088	1.79769e+308	1.79769e+308	0.224894	1	no
XLOC_013461	XLOC_013461	-	Chr2:171155-171433	mock	virus	OK	0	0.865733	1.79769e+308	1.79769e+308	0.171878	0.796887	no
XLOC_013469	XLOC_013469	AT2G01500	Chr2:224155-226192	mock	virus	NOTEST	0	0.0633376	1.79769e+308	1.79769e+308	0.1707	1	no
XLOC_013487	XLOC_013487	AT2G01700	Chr2:314843-315158	mock	virus	OK	0	0.077885	1.79769e+308	1.79769e+308	0.21371	0.796887	no
XLOC_013491	XLOC_013491	AT2G01770	Chr2:334771-336438	mock	virus	OK	0	0.0933045	1.79769e+308	1.79769e+308	0.182232	0.796887	no
XLOC_013498	XLOC_013498	AT2G01840	Chr2:373124-378447	mock	virus	NOTEST	0	0.0054221	1.79769e+308	1.79769e+308	0.194134	1	no
XLOC_013528	XLOC_013528	AT2G02200	Chr2:570438-574368	mock	virus	NOTEST	0	0.00559887	1.79769e+308	1.79769e+308	0.197967	1	no
XLOC_013530	XLOC_013530	AT2G02210	Chr2:577380-582050	mock	virus	NOTEST	0	1.21808e-05	1.79769e+308	1.79769e+308	0.464554	1	no
XLOC_013534	XLOC_013534	AT2G02250	Chr2:594654-595852	mock	virus	NOTEST	0	0.0457632	1.79769e+308	1.79769e+308	0.191188	1	no
XLOC_013539	XLOC_013539	AT2G02310	Chr2:608758-610130	mock	virus	OK	0	0.0984654	1.79769e+308	1.79769e+308	0.177243	0.796887	no
XLOC_013540	XLOC_013540	AT2G02320	Chr2:610427-611843	mock	virus	OK	0	0.0832355	1.79769e+308	1.79769e+308	0.175788	0.796887	no
XLOC_013541	XLOC_013541	AT2G02330	Chr2:613724-614592	mock	virus	OK	0	0.0758948	1.79769e+308	1.79769e+308	0.186269	0.796887	no
XLOC_013542	XLOC_013542	AT2G02340	Chr2:616087-617274	mock	virus	OK	0	1.99873	1.79769e+308	1.79769e+308	0.0997009	0.796712	no
XLOC_013563	XLOC_013563	AT2G02835	Chr2:820436-821291	mock	virus	NOTEST	0	0.0498523	1.79769e+308	1.79769e+308	0.201636	1	no
XLOC_013567	XLOC_013567	AT2G02890	Chr2:843912-846616	mock	virus	OK	0	0.357303	1.79769e+308	1.79769e+308	0.137832	0.796887	no
XLOC_013594	XLOC_013594	AT2G03370	Chr2:1024709-1027045	mock	virus	NOTEST	0	0.00316846	1.79769e+308	1.79769e+308	0.224894	1	no
XLOC_013642	XLOC_013642	AT2G04041	Chr2:1308088-1308544	mock	virus	NOTEST	0	0.0514276	1.79769e+308	1.79769e+308	0.206758	1	no
XLOC_013651	XLOC_013651	AT2G04090	Chr2:1362652-1364690	mock	virus	NOTEST	0	0.000559239	1.79769e+308	1.79769e+308	0.386659	1	no
XLOC_013661	XLOC_013661	AT2G04190	Chr2:1427480-1430342	mock	virus	OK	0	0.609424	1.79769e+308	1.79769e+308	0.123986	0.796887	no
XLOC_013670	XLOC_013670	AT2G04330	Chr2:1510449-1513142	mock	virus	NOTEST	0	0.00565819	1.79769e+308	1.79769e+308	0.21371	1	no
XLOC_013689	XLOC_013689	AT2G04600	Chr2:1608075-1609758	mock	virus	NOTEST	0	0.0663935	1.79769e+308	1.79769e+308	0.174414	1	no
XLOC_013692	XLOC_013692	AT2G04625	Chr2:1618415-1618728	mock	virus	OK	0	0.932315	1.79769e+308	1.79769e+308	0.166472	0.796887	no
XLOC_013701	XLOC_013701	AT2G04800	Chr2:1687195-1687817	mock	virus	NOTEST	0	0.044288	1.79769e+308	1.79769e+308	0.240028	1	no
XLOC_013710	XLOC_013710	AT2G04910	Chr2:1723938-1724354	mock	virus	OK	0	3.21575	1.79769e+308	1.79769e+308	0.188868	0.796887	no
XLOC_013745	XLOC_013745	AT2G05330	Chr2:1938617-1939470	mock	virus	OK	0	0.345253	1.79769e+308	1.79769e+308	0.159473	0.796887	no
XLOC_013753	XLOC_013753	AT2G05570	Chr2:2051568-2053475	mock	virus	NOTEST	0	0.00084717	1.79769e+308	1.79769e+308	0.328157	1	no
XLOC_013760	XLOC_013760	AT2G05642	Chr2:2098086-2101167	mock	virus	NOTEST	0	0.00146797	1.79769e+308	1.79769e+308	0.262301	1	no
XLOC_013763	XLOC_013763	AT2G05660	Chr2:2108120-2114699	mock	virus	NOTEST	0	0.00160683	1.79769e+308	1.79769e+308	0.21371	1	no
XLOC_013766	XLOC_013766	AT2G05715	Chr2:2141398-2147042	mock	virus	OK	0	1.2288	1.79769e+308	1.79769e+308	0.488133	0.999998	no
XLOC_013767	XLOC_013767	-	Chr2:2148255-2148476	mock	virus	OK	0	0.254041	1.79769e+308	1.79769e+308	0.21371	0.796887	no
XLOC_013785	XLOC_013785	AT2G05845	Chr2:2236520-2238590	mock	virus	OK	0	0.191647	1.79769e+308	1.79769e+308	0.139903	0.796887	no
XLOC_013819	XLOC_013819	AT2G06450	Chr2:2555553-2557522	mock	virus	NOTEST	0	0.000359014	1.79769e+308	1.79769e+308	0.386888	1	no
XLOC_013826	XLOC_013826	AT2G06540	Chr2:2592441-2597780	mock	virus	NOTEST	0	0.00258938	1.79769e+308	1.79769e+308	0.206758	1	no
XLOC_013842	XLOC_013842	AT2G06740	Chr2:2681658-2685131	mock	virus	NOTEST	0	0.00076435	1.79769e+308	1.79769e+308	0.271747	1	no
XLOC_013855	XLOC_013855	AT2G06870	Chr2:2775702-2779187	mock	virus	NOTEST	0	0.00540211	1.79769e+308	1.79769e+308	0.201636	1	no
XLOC_013888	XLOC_013888	AT2G07330	Chr2:3043126-3044779	mock	virus	NOTEST	0	0.0155814	1.79769e+308	1.79769e+308	0.19755	1	no
XLOC_013924	XLOC_013924	AT2G07684	Chr2:3262234-3262345	mock	virus	OK	0	22.0574	1.79769e+308	1.79769e+308	0.224894	0.80002	no
XLOC_013956	XLOC_013956	AT2G07820	Chr2:3457212-3457479	mock	virus	OK	0	0.247245	1.79769e+308	1.79769e+308	0.201636	0.796887	no
XLOC_013978	XLOC_013978	AT2G07730	Chr2:3566139-3569597	mock	virus	NOTEST	0	0.00477763	1.79769e+308	1.79769e+308	0.206758	1	no
XLOC_013989	XLOC_013989	AT2G09820	Chr2:3681188-3685396	mock	virus	NOTEST	0	0.011962	1.79769e+308	1.79769e+308	0.184162	1	no
XLOC_014003	XLOC_014003	AT2G09960	Chr2:3775765-3778960	mock	virus	NOTEST	0	0.0231508	1.79769e+308	1.79769e+308	0.180449	1	no
XLOC_014011	XLOC_014011	AT2G10070	Chr2:3816493-3819701	mock	virus	NOTEST	0	0.0133777	1.79769e+308	1.79769e+308	0.200034	1	no
XLOC_014075	XLOC_014075	AT2G10920	Chr2:4301882-4303080	mock	virus	OK	0	0.100042	1.79769e+308	1.79769e+308	0.240028	0.821169	no
XLOC_014076	XLOC_014076	AT2G10930	Chr2:4303280-4303967	mock	virus	NOTEST	0	0.0436229	1.79769e+308	1.79769e+308	0.206758	1	no
XLOC_014110	XLOC_014110	AT2G11450	Chr2:4573615-4581219	mock	virus	NOTEST	0	0.00278286	1.79769e+308	1.79769e+308	0.19755	1	no
XLOC_014120	XLOC_014120	AT2G11650	Chr2:4676309-4677842	mock	virus	NOTEST	0	0.00323246	1.79769e+308	1.79769e+308	0.224894	1	no
XLOC_014126	XLOC_014126	AT2G11775	Chr2:4724381-4725219	mock	virus	NOTEST	0	0.0200387	1.79769e+308	1.79769e+308	0.21371	1	no
XLOC_014144	XLOC_014144	-	Chr2:4871213-4871819	mock	virus	NOTEST	0	0.0277676	1.79769e+308	1.79769e+308	0.377476	1	no
XLOC_014153	XLOC_014153	AT2G12260	Chr2:4914734-4918581	mock	virus	NOTEST	0	7.45969e-06	1.79769e+308	1.79769e+308	0.474671	1	no
XLOC_014158	XLOC_014158	AT2G12305	Chr2:4929611-4933406	mock	virus	NOTEST	0	9.75623e-05	1.79769e+308	1.79769e+308	0.409984	1	no
XLOC_014166	XLOC_014166	-	Chr2:5009531-5009872	mock	virus	NOTEST	0	0.0336264	1.79769e+308	1.79769e+308	0.224894	1	no
XLOC_014168	XLOC_014168	-	Chr2:5021918-5022199	mock	virus	OK	0	0.38571	1.79769e+308	1.79769e+308	0.191188	0.796887	no
XLOC_014169	XLOC_014169	AT2G12410	Chr2:5024029-5026208	mock	virus	NOTEST	0	0.00209929	1.79769e+308	1.79769e+308	0.224894	1	no
XLOC_014181	XLOC_014181	-	Chr2:5081720-5082662	mock	virus	OK	0	0.740333	1.79769e+308	1.79769e+308	0.33627	0.948019	no
XLOC_014189	XLOC_014189	AT2G12646	Chr2:5167041-5169185	mock	virus	NOTEST	0	0.00540907	1.79769e+308	1.79769e+308	0.224894	1	no
XLOC_014190	XLOC_014190	AT2G12660	Chr2:5181464-5182059	mock	virus	NOTEST	0	0.00364086	1.79769e+308	1.79769e+308	0.32513	1	no
XLOC_014244	XLOC_014244	AT2G13350	Chr2:5536391-5537881	mock	virus	OK	0	0.126565	1.79769e+308	1.79769e+308	0.156092	0.796887	no
XLOC_014253	XLOC_014253	AT2G13463	Chr2:5609986-5610172	mock	virus	OK	0	3.29805	1.79769e+308	1.79769e+308	0.201636	0.796887	no
XLOC_014271	XLOC_014271	AT2G13630	Chr2:5684537-5685431	mock	virus	NOTEST	0	0.0437809	1.79769e+308	1.79769e+308	0.194134	1	no
XLOC_014272	XLOC_014272	AT2G13640	Chr2:5686135-5687290	mock	virus	OK	0	0.480414	1.79769e+308	1.79769e+308	0.132555	0.796887	no
XLOC_014282	XLOC_014282	AT2G13760	Chr2:5734954-5735644	mock	virus	OK	0	0.105002	1.79769e+308	1.79769e+308	0.180449	0.796887	no
XLOC_014283	XLOC_014283	-	Chr2:5735769-5736150	mock	virus	NOTEST	0	0.0241301	1.79769e+308	1.79769e+308	0.224894	1	no
XLOC_014309	XLOC_014309	AT2G14150	Chr2:5972312-5974278	mock	virus	NOTEST	0	0.0112999	1.79769e+308	1.79769e+308	0.203239	1	no
XLOC_014338	XLOC_014338	AT2G14490	Chr2:6164998-6165986	mock	virus	NOTEST	0	0.0531457	1.79769e+308	1.79769e+308	0.191188	1	no
XLOC_014342	XLOC_014342	-	Chr2:6219375-6219734	mock	virus	OK	0	0.709849	1.79769e+308	1.79769e+308	0.158859	0.796887	no
XLOC_014343	XLOC_014343	AT2G14570	Chr2:6221779-6223917	mock	virus	NOTEST	0	0.0204636	1.79769e+308	1.79769e+308	0.19755	1	no
XLOC_014344	XLOC_014344	AT2G14580	Chr2:6225534-6226224	mock	virus	OK	0	0.0902709	1.79769e+308	1.79769e+308	0.184162	0.796887	no
XLOC_014349	XLOC_014349	AT2G14635	Chr2:6254433-6254900	mock	virus	OK	0	0.186282	1.79769e+308	1.79769e+308	0.191188	0.796887	no
XLOC_014351	XLOC_014351	AT2G14661	Chr2:6273314-6274037	mock	virus	OK	0	0.0706097	1.79769e+308	1.79769e+308	0.19755	0.796887	no
XLOC_014353	XLOC_014353	AT2G14690	Chr2:6277801-6286055	mock	virus	OK	0	0.403951	1.79769e+308	1.79769e+308	0.370281	0.981775	no
XLOC_014355	XLOC_014355	-	Chr2:6316893-6317206	mock	virus	OK	0	0.651456	1.79769e+308	1.79769e+308	0.175788	0.796887	no
XLOC_014364	XLOC_014364	-	Chr2:6371571-6371772	mock	virus	OK	0	1.18044	1.79769e+308	1.79769e+308	0.206758	0.796887	no
XLOC_014365	XLOC_014365	AT2G14843	Chr2:6378875-6380933	mock	virus	OK	0	0.0785969	1.79769e+308	1.79769e+308	0.161475	0.796887	no
XLOC_014380	XLOC_014380	-	Chr2:6506981-6507419	mock	virus	OK	0	0.171654	1.79769e+308	1.79769e+308	0.186269	0.796887	no
XLOC_014382	XLOC_014382	AT2G15045	Chr2:6513693-6514467	mock	virus	NOTEST	0	0.0405794	1.79769e+308	1.79769e+308	0.201636	1	no
XLOC_014388	XLOC_014388	AT2G15150	Chr2:6574272-6576991	mock	virus	NOTEST	0	0.000536023	1.79769e+308	1.79769e+308	0.340088	1	no
XLOC_014390	XLOC_014390	AT2G15180	Chr2:6588742-6590167	mock	virus	NOTEST	0	0.00624413	1.79769e+308	1.79769e+308	0.21371	1	no
XLOC_014392	XLOC_014392	AT2G15210	Chr2:6604064-6606755	mock	virus	NOTEST	0	0.000346891	1.79769e+308	1.79769e+308	0.370745	1	no
XLOC_014416	XLOC_014416	-	Chr2:6758680-6763501	mock	virus	OK	0	0.41307	1.79769e+308	1.79769e+308	0.47375	0.999998	no
XLOC_014419	XLOC_014419	AT2G15540	Chr2:6778956-6783018	mock	virus	NOTEST	0	0.00781499	1.79769e+308	1.79769e+308	0.194134	1	no
XLOC_014426	XLOC_014426	AT2G15660	Chr2:6824241-6825576	mock	virus	NOTEST	0	0.0187158	1.79769e+308	1.79769e+308	0.19755	1	no
XLOC_014433	XLOC_014433	AT2G15765	Chr2:6869557-6869895	mock	virus	NOTEST	0	0.0620358	1.79769e+308	1.79769e+308	0.21371	1	no
XLOC_014452	XLOC_014452	AT2G16005	Chr2:6959149-6960197	mock	virus	NOTEST	0	0.00814627	1.79769e+308	1.79769e+308	0.224894	1	no
XLOC_014454	XLOC_014454	AT2G16018,AT2G16030	Chr2:6972221-6974899	mock	virus	NOTEST	0	0.0454785	1.79769e+308	1.79769e+308	0.196587	1	no
XLOC_014458	XLOC_014458	AT2G16080	Chr2:6986131-6986640	mock	virus	OK	0	0.402101	1.79769e+308	1.79769e+308	0.165519	0.796887	no
XLOC_014464	XLOC_014464	AT2G16180	Chr2:7014472-7019440	mock	virus	NOTEST	0	0.00104741	1.79769e+308	1.79769e+308	0.224894	1	no
XLOC_014467	XLOC_014467	AT2G16210	Chr2:7026762-7029054	mock	virus	NOTEST	0	0.0360229	1.79769e+308	1.79769e+308	0.191837	1	no
XLOC_014484	XLOC_014484	AT2G16450	Chr2:7131519-7132803	mock	virus	OK	0	0.463203	1.79769e+308	1.79769e+308	0.136831	0.796887	no
XLOC_014487	XLOC_014487	AT2G16490	Chr2:7145999-7147981	mock	virus	NOTEST	0	0.0264226	1.79769e+308	1.79769e+308	0.201636	1	no
XLOC_014499	XLOC_014499	AT2G16610	Chr2:7202412-7203876	mock	virus	OK	0	0.287437	1.79769e+308	1.79769e+308	0.140978	0.796887	no
XLOC_014517	XLOC_014517	AT2G16810	Chr2:7287411-7288945	mock	virus	OK	0	0.258794	1.79769e+308	1.79769e+308	0.144106	0.796887	no
XLOC_014525	XLOC_014525	AT2G16905	Chr2:7327322-7328985	mock	virus	NOTEST	0	0.0043549	1.79769e+308	1.79769e+308	0.224894	1	no
XLOC_014537	XLOC_014537	AT2G17070	Chr2:7430862-7431654	mock	virus	NOTEST	0	0.0456788	1.79769e+308	1.79769e+308	0.194134	1	no
XLOC_014545	XLOC_014545	AT2G17180	Chr2:7476834-7477647	mock	virus	OK	0	1.60278	1.79769e+308	1.79769e+308	0.11333	0.796887	no
XLOC_014586	XLOC_014586	AT2G17860	Chr2:7762256-7763018	mock	virus	OK	0	0.132648	1.79769e+308	1.79769e+308	0.175788	0.796887	no
XLOC_014592	XLOC_014592	AT2G17950	Chr2:7808870-7810795	mock	virus	NOTEST	0	0.00427155	1.79769e+308	1.79769e+308	0.224894	1	no
XLOC_014599	XLOC_014599	-	Chr2:7851326-7851648	mock	virus	NOTEST	0	0.0428851	1.79769e+308	1.79769e+308	0.224894	1	no
XLOC_014608	XLOC_014608	AT2G18190	Chr2:7914304-7915872	mock	virus	NOTEST	0	0.0524589	1.79769e+308	1.79769e+308	0.177243	1	no
XLOC_014612	XLOC_014612	AT2G18200	Chr2:7924266-7924659	mock	virus	NOTEST	0	0.0230318	1.79769e+308	1.79769e+308	0.224894	1	no
XLOC_014633	XLOC_014633	AT2G18550	Chr2:8049662-8051213	mock	virus	OK	0	0.251242	1.79769e+308	1.79769e+308	0.161475	0.796887	no
XLOC_014655	XLOC_014655	AT2G19070	Chr2:8256999-8261985	mock	virus	NOTEST	0	0.00344322	1.79769e+308	1.79769e+308	0.240028	1	no
XLOC_014657	XLOC_014657	AT2G19100	Chr2:8269780-8274895	mock	virus	NOTEST	0	0.00282593	1.79769e+308	1.79769e+308	0.206758	1	no
XLOC_014664	XLOC_014664	-	Chr2:8331183-8331692	mock	virus	NOTEST	0	0.0224553	1.79769e+308	1.79769e+308	0.240028	1	no
XLOC_014667	XLOC_014667	AT2G19230	Chr2:8343451-8348431	mock	virus	OK	0	0.108021	1.79769e+308	1.79769e+308	0.144106	0.796887	no
XLOC_014673	XLOC_014673	AT2G19320	Chr2:8370690-8371108	mock	virus	OK	0	0.0731675	1.79769e+308	1.79769e+308	0.201636	0.796887	no
XLOC_014681	XLOC_014681	AT2G19500	Chr2:8444203-8447355	mock	virus	OK	0	0.0809926	1.79769e+308	1.79769e+308	0.162967	0.796887	no
XLOC_014695	XLOC_014695	AT2G19755	Chr2:8516187-8516559	mock	virus	OK	0	1.31668	1.79769e+308	1.79769e+308	0.14896	0.796887	no
XLOC_014701	XLOC_014701	AT2G19802	Chr2:8538775-8539217	mock	virus	NOTEST	0	0.0304555	1.79769e+308	1.79769e+308	0.21371	1	no
XLOC_014705	XLOC_014705	AT2G19840	Chr2:8562494-8566522	mock	virus	NOTEST	0	0.00108882	1.79769e+308	1.79769e+308	0.224894	1	no
XLOC_014721	XLOC_014721	AT2G20160	Chr2:8699671-8700124	mock	virus	OK	0	0.150795	1.79769e+308	1.79769e+308	0.188593	0.796887	no
XLOC_014736	XLOC_014736	AT2G20380	Chr2:8794817-8795980	mock	virus	OK	0	0.138551	1.79769e+308	1.79769e+308	0.165519	0.796887	no
XLOC_014738	XLOC_014738	AT2G20430	Chr2:8808666-8810200	mock	virus	OK	0	0.116674	1.79769e+308	1.79769e+308	0.166472	0.796887	no
XLOC_014740	XLOC_014740	AT2G20460	Chr2:8816236-8820622	mock	virus	NOTEST	0	0.0054715	1.79769e+308	1.79769e+308	0.201636	1	no
XLOC_014758	XLOC_014758	AT2G20620	Chr2:8891928-8893244	mock	virus	NOTEST	0	0.00769174	1.79769e+308	1.79769e+308	0.224894	1	no
XLOC_014773	XLOC_014773	AT2G20818	Chr2:8963651-8964024	mock	virus	OK	0	0.503699	1.79769e+308	1.79769e+308	0.168499	0.796887	no
XLOC_014792	XLOC_014792	AT2G21110	Chr2:9050289-9050850	mock	virus	OK	0	0.0927819	1.79769e+308	1.79769e+308	0.191188	0.796887	no
XLOC_014797	XLOC_014797	AT2G21172	Chr2:9073534-9073752	mock	virus	OK	0	0.189035	1.79769e+308	1.79769e+308	0.224894	0.80002	no
XLOC_014804	XLOC_014804	-	Chr2:9087631-9087989	mock	virus	OK	0	0.223156	1.79769e+308	1.79769e+308	0.188593	0.796887	no
XLOC_014808	XLOC_014808	AT2G21237	Chr2:9100535-9101215	mock	virus	OK	0	1.78825	1.79769e+308	1.79769e+308	0.118993	0.796887	no
XLOC_014824	XLOC_014824	AT2G21480	Chr2:9202752-9205368	mock	virus	OK	0	0.926281	1.79769e+308	1.79769e+308	0.0760261	0.707638	no
XLOC_014831	XLOC_014831	AT2G21610	Chr2:9245160-9247025	mock	virus	NOTEST	0	0.0110144	1.79769e+308	1.79769e+308	0.21371	1	no
XLOC_014846	XLOC_014846	AT2G21900	Chr2:9334148-9336222	mock	virus	OK	0	1.75269	1.79769e+308	1.79769e+308	0.11939	0.796887	no
XLOC_014872	XLOC_014872	-	Chr2:9481546-9482100	mock	virus	NOTEST	0	0.0446931	1.79769e+308	1.79769e+308	0.201636	1	no
XLOC_014873	XLOC_014873	AT2G22340	Chr2:9492878-9493955	mock	virus	OK	0	0.129764	1.79769e+308	1.79769e+308	0.167465	0.796887	no
XLOC_014884	XLOC_014884	AT2G22510	Chr2:9569025-9569758	mock	virus	NOTEST	0	0.0384268	1.79769e+308	1.79769e+308	0.19755	1	no
XLOC_014887	XLOC_014887	-	Chr2:9591787-9592305	mock	virus	NOTEST	0	0.0353656	1.79769e+308	1.79769e+308	0.21371	1	no
XLOC_014910	XLOC_014910	-	Chr2:9791890-9792186	mock	virus	OK	0	0.150903	1.79769e+308	1.79769e+308	0.206758	0.796887	no
XLOC_014912	XLOC_014912	AT2G23030	Chr2:9803491-9806700	mock	virus	OK	0	0.117718	1.79769e+308	1.79769e+308	0.160113	0.796887	no
XLOC_014913	XLOC_014913	AT2G23040	Chr2:9807892-9809209	mock	virus	OK	0	0.0998594	1.79769e+308	1.79769e+308	0.21371	0.796887	no
XLOC_014914	XLOC_014914	AT2G23060	Chr2:9812770-9814724	mock	virus	NOTEST	0	0.0101278	1.79769e+308	1.79769e+308	0.285696	1	no
XLOC_014922	XLOC_014922	-	Chr2:9850971-9851565	mock	virus	NOTEST	0	0.0151547	1.79769e+308	1.79769e+308	0.224894	1	no
XLOC_014928	XLOC_014928	AT2G23210	Chr2:9882006-9883397	mock	virus	OK	0	0.672389	1.79769e+308	1.79769e+308	0.124391	0.796887	no
XLOC_014929	XLOC_014929	AT2G23240	Chr2:9895854-9896325	mock	virus	OK	0	0.247475	1.79769e+308	1.79769e+308	0.202368	0.796887	no
XLOC_014931	XLOC_014931	AT2G23260	Chr2:9899926-9901439	mock	virus	NOTEST	0	0.0279637	1.79769e+308	1.79769e+308	0.191188	1	no
XLOC_014941	XLOC_014941	AT2G23410	Chr2:9966129-9967772	mock	virus	NOTEST	0	0.00518119	1.79769e+308	1.79769e+308	0.224894	1	no
XLOC_014947	XLOC_014947	AT2G23510	Chr2:10011516-10013533	mock	virus	NOTEST	0	0.0123894	1.79769e+308	1.79769e+308	0.206758	1	no
XLOC_014953	XLOC_014953	AT2G23580	Chr2:10033042-10034327	mock	virus	NOTEST	0	0.0113079	1.79769e+308	1.79769e+308	0.287798	1	no
XLOC_014964	XLOC_014964	AT2G23720	Chr2:10088773-10092878	mock	virus	NOTEST	0	0.000808293	1.79769e+308	1.79769e+308	0.249699	1	no
XLOC_014980	XLOC_014980	AT2G23990	Chr2:10206834-10207911	mock	virus	NOTEST	0	0.00937097	1.79769e+308	1.79769e+308	0.301346	1	no
XLOC_014998	XLOC_014998	-	Chr2:10309054-10309383	mock	virus	OK	0	0.0726071	1.79769e+308	1.79769e+308	0.21371	0.796887	no
XLOC_015000	XLOC_015000	AT2G24255	Chr2:10315514-10317353	mock	virus	NOTEST	0	0.00805535	1.79769e+308	1.79769e+308	0.21371	1	no
XLOC_015004	XLOC_015004	AT2G24285	Chr2:10337253-10337707	mock	virus	OK	0	0.432472	1.79769e+308	1.79769e+308	0.166472	0.796887	no
XLOC_015008	XLOC_015008	AT2G24340	Chr2:10355429-10359546	mock	virus	NOTEST	0	0.0062257	1.79769e+308	1.79769e+308	0.224894	1	no
XLOC_015013	XLOC_015013	AT2G24410	Chr2:10379158-10379407	mock	virus	OK	0	0.475657	1.79769e+308	1.79769e+308	0.194134	0.796887	no
XLOC_015014	XLOC_015014	AT2G24430	Chr2:10383516-10386625	mock	virus	OK	0	0.229719	1.79769e+308	1.79769e+308	0.218831	0.80002	no
XLOC_015037	XLOC_015037	AT2G24696	Chr2:10509067-10510902	mock	virus	NOTEST	0	0.00453181	1.79769e+308	1.79769e+308	0.224894	1	no
XLOC_015047	XLOC_015047	AT2G24780	Chr2:10565621-10565946	mock	virus	OK	0	0.339539	1.79769e+308	1.79769e+308	0.186269	0.796887	no
XLOC_015061	XLOC_015061	AT2G25011	Chr2:10634279-10636130	mock	virus	OK	0	0.455459	1.79769e+308	1.79769e+308	0.367924	0.979647	no
XLOC_015070	XLOC_015070	-	Chr2:10694317-10694735	mock	virus	NOTEST	0	0.0221493	1.79769e+308	1.79769e+308	0.224894	1	no
XLOC_015088	XLOC_015088	AT2G25312	Chr2:10780073-10780409	mock	virus	NOTEST	0	0.0630503	1.79769e+308	1.79769e+308	0.21371	1	no
XLOC_015098	XLOC_015098	AT2G25482	Chr2:10845883-10846348	mock	virus	OK	0	0.269552	1.79769e+308	1.79769e+308	0.174414	0.796887	no
XLOC_015110	XLOC_015110	AT2G25700	Chr2:10948746-10949626	mock	virus	NOTEST	0	0.0338954	1.79769e+308	1.79769e+308	0.201636	1	no
XLOC_015153	XLOC_015153	AT2G26420	Chr2:11239433-11242239	mock	virus	OK	0	0.410682	1.79769e+308	1.79769e+308	0.121786	0.796887	no
XLOC_015165	XLOC_015165	AT2G26620	Chr2:11325162-11326835	mock	virus	OK	0	0.160586	1.79769e+308	1.79769e+308	0.156092	0.796887	no
XLOC_015183	XLOC_015183	AT2G26850	Chr2:11449268-11451239	mock	virus	OK	0	0.0762522	1.79769e+308	1.79769e+308	0.166472	0.796887	no
XLOC_015187	XLOC_015187	AT2G26880	Chr2:11459905-11461099	mock	virus	NOTEST	0	0.0214067	1.79769e+308	1.79769e+308	0.297249	1	no
XLOC_015190	XLOC_015190	-	Chr2:11488389-11488629	mock	virus	OK	0	3.00142	1.79769e+308	1.79769e+308	0.164621	0.796887	no
XLOC_015194	XLOC_015194	AT2G26950	Chr2:11500720-11502136	mock	virus	NOTEST	0	0.00916419	1.79769e+308	1.79769e+308	0.21371	1	no
XLOC_015196	XLOC_015196	-	Chr2:11509080-11509384	mock	virus	OK	0	0.315629	1.79769e+308	1.79769e+308	0.191188	0.796887	no
XLOC_015210	XLOC_015210	AT2G27160	Chr2:11601753-11608450	mock	virus	OK	0	0.126675	1.79769e+308	1.79769e+308	0.474425	0.999998	no
XLOC_015216	XLOC_015216	AT2G27250	Chr2:11664985-11665769	mock	virus	NOTEST	0	0.0521096	1.79769e+308	1.79769e+308	0.214409	1	no
XLOC_015231	XLOC_015231	AT2G27395	Chr2:11720293-11721324	mock	virus	OK	0	0.693809	1.79769e+308	1.79769e+308	0.40509	0.999998	no
XLOC_015233	XLOC_015233	AT2G27410	Chr2:11724426-11725419	mock	virus	NOTEST	0	0.012029	1.79769e+308	1.79769e+308	0.21371	1	no
XLOC_015248	XLOC_015248	AT2G27650	Chr2:11792824-11797712	mock	virus	NOTEST	0	0.0179117	1.79769e+308	1.79769e+308	0.177243	1	no
XLOC_015250	XLOC_015250	AT2G27670	Chr2:11801567-11802891	mock	virus	NOTEST	0	0.0360476	1.79769e+308	1.79769e+308	0.194134	1	no
XLOC_015252	XLOC_015252	AT2G27700	Chr2:11813948-11816002	mock	virus	NOTEST	0	0.00377256	1.79769e+308	1.79769e+308	0.30876	1	no
XLOC_015273	XLOC_015273	AT2G28030	Chr2:11934207-11935386	mock	virus	NOTEST	0	0.00873911	1.79769e+308	1.79769e+308	0.215506	1	no
XLOC_015284	XLOC_015284	AT2G28090	Chr2:11972139-11974007	mock	virus	NOTEST	0	0.0358102	1.79769e+308	1.79769e+308	0.191188	1	no
XLOC_015287	XLOC_015287	AT2G28170	Chr2:12006370-12010152	mock	virus	NOTEST	0	0.0157533	1.79769e+308	1.79769e+308	0.194742	1	no
XLOC_015291	XLOC_015291	-	Chr2:12042705-12043103	mock	virus	OK	0	0.107145	1.79769e+308	1.79769e+308	0.19755	0.796887	no
XLOC_015302	XLOC_015302	-	Chr2:12145656-12146013	mock	virus	NOTEST	0	0.0603866	1.79769e+308	1.79769e+308	0.21371	1	no
XLOC_015336	XLOC_015336	AT2G28755	Chr2:12334171-12334459	mock	virus	OK	0	1.501	1.79769e+308	1.79769e+308	0.224894	0.80002	no
XLOC_015369	XLOC_015369	AT2G29150	Chr2:12535714-12536964	mock	virus	OK	0	0.25011	1.79769e+308	1.79769e+308	0.159473	0.796887	no
XLOC_015375	XLOC_015375	AT2G29220	Chr2:12562780-12564664	mock	virus	NOTEST	0	0.0340524	1.79769e+308	1.79769e+308	0.178793	1	no
XLOC_015404	XLOC_015404	-	Chr2:12705505-12705821	mock	virus	OK	0	0.0743272	1.79769e+308	1.79769e+308	0.21371	0.796887	no
XLOC_015405	XLOC_015405	AT2G29770	Chr2:12712883-12716875	mock	virus	NOTEST	0	0.00475007	1.79769e+308	1.79769e+308	0.476031	1	no
XLOC_015412	XLOC_015412	AT2G29840	Chr2:12732386-12733983	mock	virus	NOTEST	0	0.0425261	1.79769e+308	1.79769e+308	0.194134	1	no
XLOC_015419	XLOC_015419	-	Chr2:12792628-12793016	mock	virus	NOTEST	0	0.0243162	1.79769e+308	1.79769e+308	0.224894	1	no
XLOC_015429	XLOC_015429	AT2G30090	Chr2:12843582-12845597	mock	virus	NOTEST	0	0.0160907	1.79769e+308	1.79769e+308	0.206758	1	no
XLOC_015439	XLOC_015439	AT2G30240	Chr2:12899906-12902779	mock	virus	OK	0	0.40614	1.79769e+308	1.79769e+308	0.118595	0.796887	no
XLOC_015444	XLOC_015444	AT2G30290	Chr2:12912518-12915912	mock	virus	NOTEST	0	0.0114961	1.79769e+308	1.79769e+308	0.218153	1	no
XLOC_015455	XLOC_015455	-	Chr2:12957984-12958335	mock	virus	NOTEST	0	0.0292418	1.79769e+308	1.79769e+308	0.224894	1	no
XLOC_015527	XLOC_015527	AT2G31345	Chr2:13365231-13365800	mock	virus	OK	0	0.136849	1.79769e+308	1.79769e+308	0.184162	0.796887	no
XLOC_015532	XLOC_015532	AT2G31420	Chr2:13393363-13394001	mock	virus	OK	0	0.174178	1.79769e+308	1.79769e+308	0.173114	0.796887	no
XLOC_015536	XLOC_015536	AT2G31480	Chr2:13408977-13410999	mock	virus	NOTEST	0	0.0045235	1.79769e+308	1.79769e+308	0.21371	1	no
XLOC_015545	XLOC_015545	AT2G31620	Chr2:13451990-13452908	mock	virus	OK	0	0.913284	1.79769e+308	1.79769e+308	0.129867	0.796887	no
XLOC_015546	XLOC_015546	AT2G31625	Chr2:13453330-13455235	mock	virus	OK	0	0.105616	1.79769e+308	1.79769e+308	0.173114	0.796887	no
XLOC_015552	XLOC_015552	AT2G31720	Chr2:13485033-13485975	mock	virus	NOTEST	0	0.0554186	1.79769e+308	1.79769e+308	0.184162	1	no
XLOC_015562	XLOC_015562	AT2G31860	Chr2:13542482-13545266	mock	virus	NOTEST	0	0.0295232	1.79769e+308	1.79769e+308	0.175788	1	no
XLOC_015568	XLOC_015568	AT2G31920	Chr2:13574031-13576367	mock	virus	NOTEST	0	0.0334344	1.79769e+308	1.79769e+308	0.182232	1	no
XLOC_015573	XLOC_015573	AT2G31985	Chr2:13613927-13615692	mock	virus	OK	0	0.41186	1.79769e+308	1.79769e+308	0.147577	0.796887	no
XLOC_015592	XLOC_015592	AT2G32291	Chr2:13717188-13717655	mock	virus	NOTEST	0	0.0595193	1.79769e+308	1.79769e+308	0.206758	1	no
XLOC_015602	XLOC_015602	AT2G32460	Chr2:13782207-13784471	mock	virus	NOTEST	0	0.0233191	1.79769e+308	1.79769e+308	0.189282	1	no
XLOC_015611	XLOC_015611	AT2G32645	Chr2:13851061-13853343	mock	virus	OK	0	0.373621	1.79769e+308	1.79769e+308	0.341664	0.95433	no
XLOC_015612	XLOC_015612	AT2G32660	Chr2:13853757-13856112	mock	virus	OK	0	0.213966	1.79769e+308	1.79769e+308	0.138086	0.796887	no
XLOC_015635	XLOC_015635	AT2G33030	Chr2:14017683-14018340	mock	virus	OK	0	1.52672	1.79769e+308	1.79769e+308	0.121985	0.796887	no
XLOC_015638	XLOC_015638	AT2G33070	Chr2:14028281-14031164	mock	virus	OK	0	0.599588	1.79769e+308	1.79769e+308	0.206529	0.796887	no
[truncated: 37,751 more rows]

## Sheet: File description
Cufflinks output files contain the following columns:
id – xloc ID – internal Cufflinks ID (in the filtered set of genes/isoforms additional columns were added with geneID and gene name)
sample1 - name of one of compared samples/conditions
sample2 – name of other compared sample/condition
status – information if the test statistics were calculated
value1 – RPKMs (number of reads mapped to the feature normalized per 1Kbp of feature length per million of reads) for sample1
value2 - RPKMs (number of reads mapped to the feature normalized per 1Kbp of feature length per million of reads) for sample2
log2_fold_change – log2 of fold change between RPKMs of sample2 to sample1
test_stat – result of test statistics
p_val – p-value for rejecting the null hypothesis that value2 is equal to value1;
q-value -- The FDR-adjusted p-value of the test statistic
Features with false discovery rate (FDR) < 0.2 (20% false positive rate) were considered differentially expressed between conditions.
