# Supplementary material for: Genome-wide transcriptomic analysis reveals correlation between higher WRKY61 expression and reduced symptom severity in Turnip crinkle virus infected Arabidopsis thaliana
Source: Sci Rep. 2016 Apr 18;6:24604. doi: 10.1038/srep24604 (PMC4834565; doi:10.1038/srep24604)
Supplement: Supplementary Table S2 [file srep24604-s3.xls]

## Sheet: 238 genes with 15 FC
Genome-wide transcriptomic analysis reveals correlation between higher WRKY61 expression and reduced symptom severity in Turnip crinkle virus infected Arabidopsis thaliana
Ruimin Gao, Peng Liu, Yuhan Yong, and Sek-Man Wong
Supplementary Table S2: 238 most significant changed genes after TCV-infection
test_id	gene_id	gene	locus	sample_1	sample_2	status	value_1	value_2	log2(fold_change)	fold_change	test_stat	p_value	q_value	significant	Gene name	Gene description
UP-REGULATED
XLOC_014706	XLOC_014706	AT2G19900	Chr2:8591898-8595478	mock	virus	OK	0.0093581	36.1583	11.9158	3863.79	-6.34619	2.20719e-10	3.7438e-06	yes	ATNADP-ME1	NADP-malic enzyme 1 [Source:TAIR_LOCUS;Acc:AT2G19900]
XLOC_018531	XLOC_018531	AT3G28510	Chr3:10685523-10687364	mock	virus	OK	0.0751267	112.595	10.5495	1498.7	-6.29279	3.11815e-10	3.7438e-06	yes	P-loop containing nucleoside triphosphate hydrolases superfamily protein	P-loop containing nucleoside triphosphate hydrolases superfamily protein; FUNCTIONS IN: nucleoside-triphosphatase activity, ATPase activity, nucleotide binding, ATP binding; EXPRESSED IN: 7 plant structures; EXPRESSED DURING: LP.06 six leaves visible, LP.04 four leaves visible, 4 anthesis, 4 leaf senescence stage; CONTAINS InterPro DOMAIN/s: ATPase, AAA-type, core (InterPro:IPR003959), ATPase, AA…
XLOC_007203	XLOC_007203	AT1G32350	Chr1:11666976-11668690	mock	virus	OK	0.038865	36.6278	9.88025	942.435	-5.6239	1.86689e-08	6.40425e-05	yes	AOX1D	alternative oxidase 1D [Source:TAIR_LOCUS;Acc:AT1G32350]
XLOC_020596	XLOC_020596	AT3G01420	Chr3:159465-162837	mock	virus	OK	0.00434655	2.64532	9.24935	608.6	-4.60085	4.20761e-06	0.00265888	yes	ALPHA-DOX1	Peroxidase superfamily protein [Source:TAIR_LOCUS;Acc:AT3G01420]
XLOC_034510	XLOC_034510	AT5G59190	Chr5:23885854-23888673	mock	virus	OK	0.00462091	2.74533	9.21459	594.112	-4.57757	4.70415e-06	0.00276819	yes	subtilase family protein	subtilase family protein; FUNCTIONS IN: identical protein binding, serine-type endopeptidase activity; INVOLVED IN: response to cadmium ion, proteolysis; LOCATED IN: cellular_component unknown; EXPRESSED IN: central cell, root; CONTAINS InterPro DOMAIN/s: Protease-associated PA (InterPro:IPR003137), Peptidase S8/S53, subtilisin/kexin/sedolisin (InterPro:IPR000209), Peptidase S8/S53, subtilisin, a…
XLOC_033246	XLOC_033246	AT5G41755	Chr5:16700027-16705892	mock	virus	OK	0.00150665	0.890552	9.20721	591.08	-4.57658	4.72644e-06	0.00276819	yes	transposable_element_gene	non-LTR retrotransposon family (LINE), has a 1.5e-36 P-value blast match to GB:AAA39398 ORF2 (Mus musculus) (LINE-element)
XLOC_009135	XLOC_009135	AT1G66700	Chr1:24873290-24874758	mock	virus	OK	0.0865641	49.8936	9.17087	576.377	-5.22015	1.78775e-07	0.000330225	yes	PXMT1	S-adenosyl-L-methionine-dependent methyltransferases superfamily protein [Source:TAIR_LOCUS;Acc:AT1G66700]
XLOC_003229	XLOC_003229	AT1G52690	Chr1:19619744-19623461	mock	virus	OK	1.17064	644.1	9.10385	550.214	-4.71359	2.43391e-06	0.00194819	yes	F6D8.9	Late embryogenesis abundant protein (LEA) family protein [Source:TAIR_LOCUS;Acc:AT1G52690]
XLOC_006338	XLOC_006338	AT1G19250	Chr1:6650528-6653078	mock	virus	OK	0.0372119	20.1654	9.0819	541.906	-5.24269	1.58248e-07	0.000316668	yes	FMO1	flavin-dependent monooxygenase 1 [Source:TAIR_LOCUS;Acc:AT1G19250]
XLOC_012456	XLOC_012456	AT2G34610	Chr2:14575391-14576517	mock	virus	OK	0.0075364	3.82421	8.98707	507.432	-4.43001	9.42297e-06	0.0045871	yes	AT2G34610	unknown protein; BEST Arabidopsis thaliana protein match is: unknown protein (TAIR:AT1G30190.1); Has 342 Blast hits to 279 proteins in 74 species: Archae - 0; Bacteria - 7; Metazoa - 76; Fungi - 18; Plants - 51; Viruses - 0; Other Eukaryotes - 190 ( /.../: NCBI BLink). [Source:TAIR_LOCUS;Acc:AT2G34610]
XLOC_006502	XLOC_006502	AT1G21525	Chr1:7537086-7537649	mock	virus	OK	0.928411	451.793	8.92668	486.63	-5.67452	1.39076e-08	5.56605e-05	yes	pseudogene	pseudogene of unknown protein
XLOC_008730	XLOC_008730	AT1G60970	Chr1:22447847-22449526	mock	virus	OK	0.0129135	5.79331	8.80936	448.623	-4.3329	1.4716e-05	0.00568231	yes	SNARE-like superfamily protein; INVOLVED IN: intracellular protein transport	SNARE-like superfamily protein; INVOLVED IN: intracellular protein transport, transport; LOCATED IN: clathrin vesicle coat; EXPRESSED IN: leaf whorl, sperm cell, pedicel; EXPRESSED DURING: 4 anthesis; CONTAINS InterPro DOMAIN/s: Longin-like (InterPro:IPR011012); BEST Arabidopsis thaliana protein match is: SNARE-like superfamily protein (TAIR:AT3G09800.1); Has 621 Blast hits to 621 proteins in 219…
XLOC_001162	XLOC_001162	AT1G18860	Chr1:6509491-6511227	mock	virus	OK	0.00620346	2.60553	8.71429	420.013	-4.27766	1.88864e-05	0.00638761	yes	WRKY61	WRKY DNA-binding protein 61 [Source:TAIR_LOCUS;Acc:AT1G18860]
XLOC_012347	XLOC_012347	AT2G33080	Chr2:14032014-14034237	mock	virus	OK	0.0311304	12.6734	8.66926	407.106	-4.99996	5.7343e-07	0.000885992	yes	ATRLP28	receptor like protein 28 [Source:TAIR_LOCUS;Acc:AT2G33080]
XLOC_015386	XLOC_015386	AT2G29470	Chr2:12628540-12629543	mock	virus	OK	0.0474505	19.169	8.65814	403.98	-4.8192	1.44132e-06	0.0015732	yes	ATGSTU3	glutathione S-transferase tau 3 [Source:TAIR_LOCUS;Acc:AT2G29470]
XLOC_034620	XLOC_034620	AT5G60780	Chr5:24450838-24452756	mock	virus	OK	0.00748242	2.84664	8.57154	380.444	-4.19617	2.71471e-05	0.0079498	yes	ATNRT2.3	nitrate transporter 2.3 [Source:TAIR_LOCUS;Acc:AT5G60780]
XLOC_017912	XLOC_017912	AT3G20520	Chr3:7162827-7165859	mock	virus	OK	0.00404117	1.51697	8.5522	375.378	-4.18212	2.88806e-05	0.0082932	yes	SVL3	SHV3-like 3 [Source:TAIR_LOCUS;Acc:AT3G20520]
XLOC_002919	XLOC_002919	AT1G47890	Chr1:17643975-17647035	mock	virus	OK	0.0214803	7.89803	8.52234	367.688	-4.90934	9.13844e-07	0.00116221	yes	ATRLP7	receptor like protein 7 [Source:TAIR_LOCUS;Acc:AT1G47890]
XLOC_033739	XLOC_033739	AT5G48410	Chr5:19620266-19623425	mock	virus	OK	0.0157839	5.55258	8.45856	351.787	-4.69843	2.62166e-06	0.00196694	yes	ATGLR1.3	glutamate receptor 1.3 [Source:TAIR_LOCUS;Acc:AT5G48410]
XLOC_015151	XLOC_015151	AT2G26400	Chr2:11231799-11233295	mock	virus	OK	0.0918715	30.5621	8.37791	332.661	-4.87732	1.07536e-06	0.00122965	yes	ARD	acireductone dioxygenase 3 [Source:TAIR_LOCUS;Acc:AT2G26400]
XLOC_019761	XLOC_019761	AT3G50980	Chr3:18941924-18942865	mock	virus	OK	0.0350506	11.5444	8.36354	329.364	-4.33494	1.45801e-05	0.00568231	yes	XERO1	dehydrin xero 1 [Source:TAIR_LOCUS;Acc:AT3G50980]
XLOC_035030	XLOC_035030	AT5G66780	Chr5:26663572-26664403	mock	virus	OK	0.0153329	5.01929	8.35471	327.354	-4.04684	5.19142e-05	0.0123175	yes	unknown protein	unknown protein
XLOC_002918	XLOC_002918	AT1G47880	Chr1:17640045-17641148	mock	virus	OK	0.0140032	4.09586	8.19227	292.495	-3.98257	6.8173e-05	0.0150187	yes	pseudogene	pseudogene, similar to NL0E, similar to disease resistance protein GB:BAB02103 GI:9294201 from (Arabidopsis thaliana); blastp match of 52% identity and 3.9e-11 P-value to GP|4235643|gb|AAD13303.1||AF119040 NL0E {Lycopersicon esculentum}
XLOC_003818	XLOC_003818	AT1G61800	Chr1:22824439-22826774	mock	virus	OK	0.311046	88.2135	8.14773	283.603	-5.27765	1.30854e-07	0.000300932	yes	GPT2	glucose-6-phosphate/phosphate translocator 2 [Source:TAIR_LOCUS;Acc:AT1G61800]
XLOC_007925	XLOC_007925	AT1G47980	Chr1:17691833-17693867	mock	virus	OK	0.0202902	5.65931	8.1237	278.919	-4.20452	2.61636e-05	0.00777947	yes	T2J15.11	unknown protein; FUNCTIONS IN: molecular_function unknown; INVOLVED IN: biological_process unknown; LOCATED IN: endomembrane system; EXPRESSED IN: 6 plant structures; EXPRESSED DURING: 4 anthesis, F mature embryo stage, petal differentiation and exp /.../ stage, E expanded cotyledon stage; BEST Arabidopsis thaliana protein match is: unknown protein (TAIR:AT3G62730.1); Has 169 Blast hits to 169 pr…
XLOC_028816	XLOC_028816	AT4G14368	Chr4:8274169-8278810	mock	virus	OK	0.00263309	0.701717	8.05799	266.5	-3.87635	0.000106037	0.0192899	yes	RCC1	Regulator of chromosome condensation (RCC1) family protein; FUNCTIONS IN: zinc ion binding; CONTAINS InterPro DOMAIN/s: Regulator of chromosome condensation/beta-lactamase-inhibitor protein II (InterPro:IPR009091), Zinc finger, FYVE-type (InterPro:IPR000306), Zinc finger, FYVE-related (InterPro:IPR017455), Regulator of chromosome condensation, RCC1 (InterPro:IPR000408), Pleckstrin homology-type (…
XLOC_028434	XLOC_028434	AT4G09600	Chr4:6072803-6073612	mock	virus	OK	0.411148	104.212	7.98565	253.466	-5.0195	5.18072e-07	0.000885992	yes	GASA3	GAST1 protein homolog 3 [Source:TAIR_LOCUS;Acc:AT4G09600]
XLOC_038931	XLOC_038931	AT5G59530	Chr5:23994169-23995734	mock	virus	OK	0.00827903	2.03543	7.94166	245.854	-3.80968	0.000139149	0.023044	yes	2-OG-Fe	2-oxoglutarate (2OG) and Fe(II)-dependent oxygenase superfamily protein; CONTAINS InterPro DOMAIN/s: Oxoglutarate/iron-dependent oxygenase (InterPro:IPR005123); BEST Arabidopsis thaliana protein match is: 2-oxoglutarate (2OG) and Fe(II)-dependent oxygenase superfamily protein (TAIR:AT5G59540.1);
XLOC_030150	XLOC_030150	AT4G33467	Chr4:16101463-16102196	mock	virus	OK	0.0534519	12.604	7.88143	235.802	-3.97216	7.12237e-05	0.0152705	yes	unknown protein	unknown protein
XLOC_034892	XLOC_034892	AT5G64905	Chr5:25939573-25940059	mock	virus	OK	0.0229343	5.33023	7.86055	232.413	-3.73068	0.000190963	0.0279801	yes	PROPEP3	elicitor peptide 3 precursor [Source:TAIR_LOCUS;Acc:AT5G64905]
XLOC_027174	XLOC_027174	AT4G34440	Chr4:16465827-16468956	mock	virus	OK	0.00374492	0.841998	7.81274	224.838	-3.71853	0.000200383	0.0287746	yes	PERK5	Protein kinase superfamily protein [Source:TAIR_LOCUS;Acc:AT4G34440]
XLOC_021423	XLOC_021423	AT3G13784	Chr3:4528528-4530669	mock	virus	OK	0.0756914	16.9733	7.80892	224.243	-4.79755	1.60621e-06	0.00162475	yes	ATCWINV5	cell wall invertase 5 [Source:TAIR_LOCUS;Acc:AT3G13784]
XLOC_026719	XLOC_026719	AT4G27790	Chr4:13850045-13851533	mock	virus	OK	0.00851451	1.89969	7.80162	223.111	-3.70528	0.000211157	0.0294797	yes	T27E11.30	Calcium-binding EF hand family protein [Source:TAIR_LOCUS;Acc:AT4G27790]
XLOC_030045	XLOC_030045	AT4G31830	Chr4:15400603-15401147	mock	virus	OK	0.0198966	4.19464	7.71988	210.822	-3.64563	0.000266743	0.0340707	yes	AT4G31830	unknown protein; Has 42 Blast hits to 42 proteins in 10 species: Archae - 0; Bacteria - 0; Metazoa - 0; Fungi - 0; Plants - 42; Viruses - 0; Other Eukaryotes - 0 (source: NCBI BLink). [Source:TAIR_LOCUS;Acc:AT4G31830]
XLOC_020333	XLOC_020333	AT3G60120	Chr3:22205946-22208952	mock	virus	OK	0.00983759	2.06596	7.71429	210.006	-3.94752	7.89666e-05	0.0164889	yes	BGLU27	beta glucosidase 27 [Source:TAIR_LOCUS;Acc:AT3G60120]
XLOC_005968	XLOC_005968	AT1G13310	Chr1:4561067-4563061	mock	virus	OK	0.0282012	5.84195	7.69455	207.153	-4.20857	2.56994e-05	0.00777947	yes	T6J4.7	Endosomal targeting BRO1-like domain-containing protein [Source:TAIR_LOCUS;Acc:AT1G13310]
XLOC_031377	XLOC_031377	AT5G13655	Chr5:4403089-4404277	mock	virus	OK	0.00735072	1.51344	7.68573	205.89	-3.63776	0.000275019	0.034396	yes	pseudogene	pseudogene
XLOC_006786	XLOC_006786	AT1G26390	Chr1:9130016-9131779	mock	virus	OK	0.0285464	5.75683	7.65582	201.665	-4.27878	1.87916e-05	0.00638761	yes	T1K7.23	FAD-binding Berberine family protein [Source:TAIR_LOCUS;Acc:AT1G26390]
XLOC_031372	XLOC_031372	AT5G13580	Chr5:4370691-4373201	mock	virus	OK	0.00460231	0.922844	7.64758	200.517	-3.62603	0.000287817	0.0354377	yes	ABCG6	ABC-2 type transporter family protein [Source:TAIR_LOCUS;Acc:AT5G13580]
XLOC_003175	XLOC_003175	AT1G51750	Chr1:19195193-19197149	mock	virus	OK	0.00499487	0.99731	7.64145	199.667	-3.62179	0.000292575	0.0355606	yes	transposable_element_gene	non-LTR retrotransposon family (LINE), has a 1.6e-20 P-value blast match to GB:NP_038605 L1 repeat, Tf subfamily, member 30 (LINE-element) (Mus musculus)
XLOC_009373	XLOC_009373	AT1G69920	Chr1:26334249-26335558	mock	virus	OK	0.0233961	4.58848	7.61561	196.122	-3.88013	0.0001044	0.0192842	yes	ATGSTU12	glutathione S-transferase TAU 12 [Source:TAIR_LOCUS;Acc:AT1G69920]
XLOC_007928	XLOC_007928	AT1G48000	Chr1:17704178-17706460	mock	virus	OK	0.174754	34.0456	7.606	194.82	-4.71587	2.40676e-06	0.00194819	yes	MYB112	myb domain protein 112 [Source:TAIR_LOCUS;Acc:AT1G48000]
XLOC_013677	XLOC_013677	AT2G04460	Chr2:1547537-1548999	mock	virus	OK	0.0241484	4.64309	7.58701	192.273	-4.03579	5.44193e-05	0.0125651	yes	transposable_element_gene	similar to unknown protein [Arabidopsis thaliana] (TAIR:AT2G10090.1); similar to pol polyprotein [Citrus x paradisi] (GB:AAK70407.1)
XLOC_033904	XLOC_033904	AT5G50760	Chr5:20644660-20645469	mock	virus	OK	0.0155098	2.91071	7.55205	187.669	-3.5596	0.000371415	0.0412907	yes	SAUR55, SMALL AUXIN UPREGULATED RNA 55	SAUR-like auxin-responsive protein family ; CONTAINS InterPro DOMAIN/s: Auxin responsive SAUR protein (InterPro:IPR003676); BEST Arabidopsis thaliana protein match is: SAUR-like auxin-responsive protein family (TAIR:AT3G43120.1);
XLOC_020760	XLOC_020760	AT3G04070	Chr3:1061525-1063103	mock	virus	OK	0.0654994	12.219	7.54342	186.55	-4.06927	4.7161e-05	0.0116917	yes	ANAC047	NAC domain containing protein 47 [Source:TAIR_LOCUS;Acc:AT3G04070]
XLOC_016619	XLOC_016619	AT2G47430	Chr2:19459044-19464087	mock	virus	OK	0.00241614	0.448702	7.53691	185.71	-3.55132	0.000383306	0.0421473	yes	CKI1	Signal transduction histidine kinase [Source:TAIR_LOCUS;Acc:AT2G47430]. casein kinase I [Source:TAIR_LOCUS;Acc:AT4G14340]
XLOC_021352	XLOC_021352	AT3G13010	Chr3:4162930-4164733	mock	virus	OK	0.013157	2.32485	7.46517	176.701	-3.79218	0.000149332	0.0242291	yes	hAT transposon superfamily protein	hAT transposon superfamily protein; FUNCTIONS IN: protein dimerization activity; INVOLVED IN: biological_process unknown; LOCATED IN: cellular_component unknown; CONTAINS InterPro DOMAIN/s: HAT dimerisation (InterPro:IPR008906), Protein of unknown function DUF659 (InterPro:IPR007021); BEST Arabidopsis thaliana protein match is: hAT transposon superfamily protein (TAIR:AT3G13020.1);
XLOC_026217	XLOC_026217	AT4G20365	Chr4:10993390-10998715	mock	virus	OK	0.00660376	1.13448	7.42452	171.792	-4.0416	5.3088e-05	0.0123767	yes	copia-like retrotransposon family	copia-like retrotransposon family, has a 1.7e-254 P-value blast match to dbj|BAA78425.1| polyprotein (Arabidopsis thaliana)
XLOC_018420	XLOC_018420	AT3G26830	Chr3:9887947-9889705	mock	virus	OK	0.379217	64.503	7.4102	170.095	-4.99435	5.90342e-07	0.000885992	yes	PAD3	Cytochrome P450 superfamily protein [Source:TAIR_LOCUS;Acc:AT3G26830]
XLOC_036158	XLOC_036158	AT5G18350	Chr5:6074068-6078569	mock	virus	OK	0.0140762	2.25717	7.32511	160.353	-4.06893	4.72285e-05	0.0116917	yes	PND2	Disease resistance protein (TIR-NBS-LRR class) family [Source:TAIR_LOCUS;Acc:AT5G18350]
XLOC_022519	XLOC_022519	AT3G29250	Chr3:11193658-11194993	mock	virus	OK	0.0652011	10.3601	7.31192	158.894	-3.7093	0.000207831	0.0293567	yes	SDR4	NAD(P)-binding Rossmann-fold superfamily protein [Source:TAIR_LOCUS;Acc:AT3G29250]
XLOC_015893	XLOC_015893	AT2G36750	Chr2:15410461-15412038	mock	virus	OK	0.0183339	2.87111	7.29095	156.601	-3.83697	0.000124561	0.0215186	yes	UGT73C1	UDP-glucosyl transferase 73C1 [Source:TAIR_LOCUS;Acc:AT2G36750]
XLOC_035706	XLOC_035706	AT5G11210	Chr5:3571213-3574537	mock	virus	OK	0.0166376	2.50111	7.23198	150.329	-3.91906	8.88964e-05	0.0176419	yes	ATGLR2.5	glutamate receptor 2.5 [Source:TAIR_LOCUS;Acc:AT5G11210]
XLOC_017175	XLOC_017175	AT3G09960	Chr3:3061951-3063594	mock	virus	OK	0.0279329	3.95997	7.14738	141.767	-3.74798	0.000178265	0.0271721	yes	T22K18.23	Calcineurin-like metallo-phosphoesterase superfamily protein [Source:TAIR_LOCUS;Acc:AT3G09960]
XLOC_015734	XLOC_015734	AT2G34500	Chr2:14539478-14541406	mock	virus	OK	0.0702413	9.78337	7.12187	139.282	-4.32316	1.53813e-05	0.00568231	yes	CYP710A1	cytochrome P450, family 710, subfamily A, polypeptide 1 [Source:TAIR_LOCUS;Acc:AT2G34500]
XLOC_019384	XLOC_019384	AT3G45660	Chr3:16762204-16764241	mock	virus	OK	0.0726807	9.97153	7.1001	137.197	-4.24527	2.1833e-05	0.00718185	yes	Major facilitator superfamily protein	Major facilitator superfamily protein; FUNCTIONS IN: transporter activity; INVOLVED IN: oligopeptide transport; LOCATED IN: membrane; CONTAINS InterPro DOMAIN/s: Oligopeptide transporter (InterPro:IPR000109), Major facilitator superfamily, general substrate transporter (InterPro:IPR016196); BEST Arabidopsis thaliana protein match is: nitrate excretion transporter1 (TAIR:AT3G45650.1);
XLOC_011911	XLOC_011911	AT2G26480	Chr2:11263962-11265684	mock	virus	OK	0.0202633	2.77339	7.09664	136.868	-3.71396	0.00020404	0.0289918	yes	UGT76D1	UDP-glucosyl transferase 76D1 [Source:TAIR_LOCUS;Acc:AT2G26480]
XLOC_009374	XLOC_009374	AT1G69930	Chr1:26337496-26338795	mock	virus	OK	0.199917	26.4468	7.04755	132.289	-4.44665	8.72206e-06	0.00436339	yes	ATGSTU11	glutathione S-transferase TAU 11 [Source:TAIR_LOCUS;Acc:AT1G69930]
XLOC_023498	XLOC_023498	AT3G48850	Chr3:18114525-18116499	mock	virus	OK	0.142852	18.189	6.9924	127.327	-4.37654	1.20577e-05	0.00499209	yes	PHT3;2	phosphate transporter 3;2 [Source:TAIR_LOCUS;Acc:AT3G48850]
XLOC_029770	XLOC_029770	AT4G27670	Chr4:13818869-13819971	mock	virus	OK	0.029695	3.67386	6.95093	123.72	-3.60621	0.000310703	0.036218	yes	HSP21	heat shock protein 21 [Source:TAIR_LOCUS;Acc:AT4G27670]
XLOC_029358	XLOC_029358	AT4G21830	Chr4:11584345-11585419	mock	virus	OK	0.0742129	9.12029	6.94127	122.894	-3.53389	0.000409491	0.0433177	yes	ATMSRB7	methionine sulfoxide reductase B7 [Source:TAIR_LOCUS;Acc:AT4G21830]
XLOC_028657	XLOC_028657	AT4G12735	Chr4:7493715-7494234	mock	virus	OK	0.478881	57.5951	6.91014	120.271	-4.306	1.66234e-05	0.00589132	yes	unknown protein	unknown protein; FUNCTIONS IN: molecular_function unknown; INVOLVED IN: biological_process unknown; LOCATED IN: plasma membrane; EXPRESSED IN: rosette leaf, cultured cell; BEST Arabidopsis thaliana protein match is: unknown protein (TAIR:AT4G12731.1);
XLOC_026827	XLOC_026827	AT4G29180	Chr4:14385592-14389689	mock	virus	OK	0.0131585	1.57663	6.9047	119.818	-3.52281	0.000427004	0.044581	yes	RHS16	root hair specific 16 [Source:TAIR_LOCUS;Acc:AT4G29180]
XLOC_031577	XLOC_031577	AT5G16900	Chr5:5555253-5559715	mock	virus	OK	0.0270135	3.10145	6.84312	114.811	-3.88919	0.00010058	0.0187626	yes	Leucine-rich repeat protein kinase	Leucine-rich repeat protein kinase family protein; FUNCTIONS IN: kinase activity; INVOLVED IN: protein amino acid phosphorylation; LOCATED IN: endomembrane system; EXPRESSED IN: embryo, leaf whorl, sperm cell, sepal, root; EXPRESSED DURING: petal differentiation and expansion stage, D bilateral stage; CONTAINS InterPro DOMAIN/s: Protein kinase, ATP binding site (InterPro:IPR017441), Protein kinas…
XLOC_035142	XLOC_035142	AT5G01900	Chr5:351007-352069	mock	virus	OK	0.141889	16.1626	6.83175	113.91	-4.22706	2.36769e-05	0.00768314	yes	WRKY62	WRKY DNA-binding protein 62 [Source:TAIR_LOCUS;Acc:AT5G01900]
XLOC_016502	XLOC_016502	AT2G45570	Chr2:18779792-18781958	mock	virus	OK	0.359336	40.8019	6.82716	113.548	-4.60948	4.03673e-06	0.00261984	yes	CYP76C2	cytochrome P450, family 76, subfamily C, polypeptide 2 [Source:TAIR_LOCUS;Acc:AT2G45570]
XLOC_019744	XLOC_019744	AT3G50770	Chr3:18873957-18874780	mock	virus	OK	1.1321	127.759	6.81828	112.851	-4.72914	2.25469e-06	0.00194819	yes	CML41	calmodulin-like 41 [Source:TAIR_LOCUS;Acc:AT3G50770]
XLOC_016305	XLOC_016305	AT2G42560	Chr2:17714637-17716912	mock	virus	OK	0.0537223	6.05072	6.81544	112.629	-4.20385	2.62415e-05	0.00777947	yes	AT2G42560	late embryogenesis abundant domain-containing protein / LEA domain-containing protein [Source:TAIR_LOCUS;Acc:AT2G42560]
XLOC_004145	XLOC_004145	AT1G66390	Chr1:24763956-24765541	mock	virus	OK	0.393963	44.1741	6.809	112.128	-4.4267	9.56852e-06	0.0045871	yes	ATMYB90	myb domain protein 90 [Source:TAIR_LOCUS;Acc:AT1G66390]
XLOC_011982	XLOC_011982	AT2G27550	Chr2:11773250-11774681	mock	virus	OK	0.110285	12.0333	6.76965	109.111	-3.88867	0.000100794	0.0187626	yes	ATC	centroradialis [Source:TAIR_LOCUS;Acc:AT2G27550]
XLOC_035813	XLOC_035813	AT5G13080	Chr5:4149739-4151150	mock	virus	OK	0.256925	26.0527	6.66394	101.402	-4.1546	3.25862e-05	0.00913381	yes	WRKY75	WRKY DNA-binding protein 75 [Source:TAIR_LOCUS;Acc:AT5G13080]
XLOC_029513	XLOC_029513	AT4G23700	Chr4:12342427-12346043	mock	virus	OK	0.0959028	9.55317	6.63826	99.6129	-4.20456	2.61593e-05	0.00777947	yes	ATCHX17	cation/H+ exchanger 17 [Source:TAIR_LOCUS;Acc:AT4G23700]
XLOC_005246	XLOC_005246	AT1G02450	Chr1:497975-498516	mock	virus	OK	0.242155	23.9204	6.62617	98.7816	-3.94115	8.10932e-05	0.0166435	yes	NIMIN1	NIM1-interacting 1 [Source:TAIR_LOCUS;Acc:AT1G02450]
XLOC_021166	XLOC_021166	AT3G10320	Chr3:3195313-3197346	mock	virus	OK	0.165426	16.3093	6.62336	98.5894	-4.32322	1.53769e-05	0.00568231	yes	F14P13.8	Glycosyltransferase family 61 protein [Source:TAIR_LOCUS;Acc:AT3G10320]
XLOC_027661	XLOC_027661	AT4G01390	Chr4:570241-571595	mock	virus	OK	0.0622011	6.12831	6.62241	98.5245	-3.61191	0.000303947	0.0361321	yes	AT4G01390	TRAF-like family protein [Source:TAIR_LOCUS;Acc:AT4G01390]
XLOC_019283	XLOC_019283	AT3G44300	Chr3:15983310-15985535	mock	virus	OK	1.50065	146.419	6.60836	97.5696	-4.88537	1.03232e-06	0.00122965	yes	NIT2	nitrilase 2 [Source:TAIR_LOCUS;Acc:AT3G44300]
XLOC_015795	XLOC_015795	AT2G35300	Chr2:14862900-14863387	mock	virus	OK	0.141358	13.537	6.5814	95.7632	-3.68675	0.000227136	0.0308148	yes	LEA18	Late embryogenesis abundant protein, group 1 protein [Source:TAIR_LOCUS;Acc:AT2G35300]
XLOC_021997	XLOC_021997	AT3G22560	Chr3:7998856-7999533	mock	virus	OK	0.182522	17.3266	6.56878	94.9292	-3.84178	0.000122147	0.0212545	yes	NAT	Acyl-CoA N-acyltransferases (NAT) superfamily protein; FUNCTIONS IN: N-acetyltransferase activity; INVOLVED IN: metabolic process; LOCATED IN: membrane; EXPRESSED IN: leaf; CONTAINS InterPro DOMAIN/s: GCN5-related N-acetyltransferase, C-terminal (InterPro:IPR022610), GCN5-related N-acetyltransferase (InterPro:IPR000182), Acyl-CoA N-acyltransferase (InterPro:IPR016181); BEST Arabidopsis thaliana p…
XLOC_035215	XLOC_035215	AT5G03210	Chr5:762786-763321	mock	virus	OK	1.42077	133.559	6.55466	94.0046	-4.40292	1.06804e-05	0.00467811	yes	F15A17_240	unknown protein; FUNCTIONS IN: molecular_function unknown; INVOLVED IN: biological_process unknown; LOCATED IN: endomembrane system; EXPRESSED IN: 11 plant structures; EXPRESSED DURING: 7 growth stages; Has 6 Blast hits to 6 proteins in 2 species: A /.../- 0; Bacteria - 0; Metazoa - 0; Fungi - 0; Plants - 6; Viruses - 0; Other Eukaryotes - 0 (source: NCBI BLink). [Source:TAIR_LOCUS;Acc:AT5G03210]
XLOC_020335	XLOC_020335	AT3G60140	Chr3:22216671-22220824	mock	virus	OK	0.0923482	7.94065	6.42603	85.986	-4.01173	6.02742e-05	0.0136544	yes	DIN2	Glycosyl hydrolase superfamily protein [Source:TAIR_LOCUS;Acc:AT3G60140]
XLOC_026464	XLOC_026464	AT4G24000	Chr4:12462029-12465625	mock	virus	OK	0.646641	55.2411	6.41663	85.4276	-4.69218	2.70308e-06	0.00196694	yes	ATCSLG2	cellulose synthase like G2 [Source:TAIR_LOCUS;Acc:AT4G24000]
XLOC_028000	XLOC_028000	AT4G05540	Chr4:2818775-2821065	mock	virus	OK	0.0300859	2.52437	6.39069	83.9053	-3.53007	0.000415444	0.0437546	yes	T1J24.4	P-loop containing nucleoside triphosphate hydrolases superfamily protein [Source:TAIR_LOCUS;Acc:AT4G05540]
XLOC_009570	XLOC_009570	AT1G73260	Chr1:27547273-27548190	mock	virus	OK	0.105968	8.79104	6.37434	82.9598	-3.62474	0.000289251	0.0354377	yes	ATKTI1	kunitz trypsin inhibitor 1 [Source:TAIR_LOCUS;Acc:AT1G73260]
XLOC_017434	XLOC_017434	AT3G13950	Chr3:4604148-4605425	mock	virus	OK	0.496258	40.3443	6.34513	81.297	-4.11021	3.953e-05	0.0102068	yes	AT3G13950/MDC16_7	unknown protein; BEST Arabidopsis thaliana protein match is: unknown protein (TAIR:AT4G13266.1); Has 339 Blast hits to 265 proteins in 12 species: Archae - 0; Bacteria - 0; Metazoa - 0; Fungi - 0; Plants - 339; Viruses - 0; Other Eukaryotes - 0 (sou /.../CBI BLink). [Source:TAIR_LOCUS;Acc:AT3G13950]
XLOC_034884	XLOC_034884	AT5G64810	Chr5:25908412-25909803	mock	virus	OK	0.351877	26.2443	6.22079	74.5838	-3.9264	8.62281e-05	0.0173084	yes	WRKY51	WRKY DNA-binding protein 51 [Source:TAIR_LOCUS;Acc:AT5G64810]
XLOC_005986	XLOC_005986	AT1G13520	Chr1:4631777-4633248	mock	virus	OK	0.0833785	5.99688	6.16839	71.9234	-3.60733	0.000309364	0.036218	yes	AT1G13520	Protein of unknown function (DUF1262) [Source:TAIR_LOCUS;Acc:AT1G13520]
XLOC_029359	XLOC_029359	AT4G21840	Chr4:11587048-11588272	mock	virus	OK	0.258426	18.2472	6.14178	70.609	-3.73051	0.000191094	0.0279801	yes	ATMSRB8	methionine sulfoxide reductase B8 [Source:TAIR_LOCUS;Acc:AT4G21840]
XLOC_015385	XLOC_015385	AT2G29460	Chr2:12626535-12627678	mock	virus	OK	1.19126	83.986	6.13959	70.5019	-4.37898	1.19234e-05	0.00499209	yes	ATGSTU4	glutathione S-transferase tau 4 [Source:TAIR_LOCUS;Acc:AT2G29460]
XLOC_001462	XLOC_001462	AT1G22990	Chr1:8139164-8140202	mock	virus	OK	0.410125	28.8319	6.13546	70.3004	-3.89256	9.91901e-05	0.0187626	yes	HIPP22	Heavy metal transport/detoxification superfamily protein [Source:TAIR_LOCUS;Acc:AT1G22990]
XLOC_015640	XLOC_015640	AT2G33100	Chr2:14036318-14040044	mock	virus	OK	0.0464243	3.09977	6.06113	66.7701	-3.65905	0.000253156	0.0326829	yes	ATCSLD1	cellulose synthase-like D1 [Source:TAIR_LOCUS;Acc:AT2G33100]
XLOC_021674	XLOC_021674	AT3G17520	Chr3:5999288-6000370	mock	virus	OK	2.01155	129.972	6.01375	64.6129	-4.77914	1.76042e-06	0.00169092	yes	LEA32	Late embryogenesis abundant protein (LEA) family protein [Source:TAIR_LOCUS;Acc:AT3G17520]
XLOC_025599	XLOC_025599	AT4G11910	Chr4:7156251-7158042	mock	virus	OK	0.749325	48.4093	6.01355	64.6039	-4.21694	2.4764e-05	0.00772282	yes	SGN2	INVOLVED IN: biological_process unknown; LOCATED IN: chloroplast; BEST Arabidopsis thaliana protein match is: non-yellowing 1 (TAIR:AT4G22920.1); Has 206 Blast hits to 202 proteins in 67 species: Archae - 0; Bacteria - 86; Metazoa - 0; Fungi - 0; Pl /.../ 118; Viruses - 0; Other Eukaryotes - 2 (source: NCBI BLink). [Source:TAIR_LOCUS;Acc:AT4G11910]
XLOC_038318	XLOC_038318	AT5G50360	Chr5:20505179-20506338	mock	virus	OK	0.280931	17.8745	5.99154	63.6258	-3.82592	0.000130287	0.0219587	yes	unknown protein	unknown protein; BEST Arabidopsis thaliana protein match is: unknown protein (TAIR:AT3G48510.1); Has 1807 Blast hits to 1807 proteins in 277 species: Archae - 0; Bacteria - 0; Metazoa - 736; Fungi - 347; Plants - 385; Viruses - 0; Other Eukaryotes - 339 (source: NCBI BLink).
XLOC_038920	XLOC_038920	AT5G59310	Chr5:23925084-23925852	mock	virus	OK	15.4392	936.077	5.92196	60.63	-4.51919	6.20759e-06	0.0032405	yes	LTP4	lipid transfer protein 4 [Source:TAIR_LOCUS;Acc:AT5G59310]
XLOC_037967	XLOC_037967	AT5G45440	Chr5:18412307-18413555	mock	virus	OK	0.118964	7.19972	5.91934	60.52	-3.55058	0.000384386	0.0421473	yes	AT5G45440	P-loop containing nucleoside triphosphate hydrolases superfamily protein [Source:TAIR_LOCUS;Acc:AT5G45440]
XLOC_021361	XLOC_021361	AT3G13090	Chr3:4203012-4208171	mock	virus	OK	0.104071	6.18569	5.8933	59.4374	-3.90356	9.47891e-05	0.0185055	yes	ATMRP8	multidrug resistance-associated protein 8 [Source:TAIR_LOCUS;Acc:AT3G13090]
XLOC_025494	XLOC_025494	AT4G10500	Chr4:6491016-6492476	mock	virus	OK	1.23265	73.246	5.89291	59.4214	-4.41397	1.0149e-05	0.00459827	yes	F3H7.16	2-oxoglutarate (2OG) and Fe(II)-dependent oxygenase superfamily protein [Source:TAIR_LOCUS;Acc:AT4G10500]
XLOC_016372	XLOC_016372	AT2G43570	Chr2:18076223-18077463	mock	virus	OK	5.73632	333.499	5.86141	58.138	-4.69393	2.68e-06	0.00196694	yes	CHI	chitinase, putative [Source:TAIR_LOCUS;Acc:AT2G43570]
XLOC_036579	XLOC_036579	AT5G25110	Chr5:8657625-8659322	mock	virus	OK	0.367638	21.1452	5.8459	57.5163	-4.00653	6.16169e-05	0.0137658	yes	CIPK25	CBL-interacting protein kinase 25 [Source:TAIR_LOCUS;Acc:AT5G25110]
XLOC_022000	XLOC_022000	AT3G22600	Chr3:8006507-8007471	mock	virus	OK	0.635095	36.3607	5.83926	57.2522	-3.82501	0.000130766	0.0219587	yes	ATXYP8	Bifunctional inhibitor/lipid-transfer protein/seed storage 2S albumin superfamily protein [Source:TAIR_LOCUS;Acc:AT3G22600]
XLOC_020713	XLOC_020713	AT3G03480	Chr3:828295-829896	mock	virus	OK	0.123177	7.04923	5.83866	57.2284	-3.54688	0.000389826	0.0422488	yes	CHAT	acetyl CoA:(Z)-3-hexen-1-ol acetyltransferase [Source:TAIR_LOCUS;Acc:AT3G03480]
XLOC_032011	XLOC_032011	AT5G24200	Chr5:8203002-8205793	mock	virus	OK	0.736797	41.7785	5.82535	56.7029	-4.14554	3.3902e-05	0.00914706	yes	alpha/beta-Hydrolases superfamily	alpha/beta-Hydrolases superfamily protein; FUNCTIONS IN: triglyceride lipase activity; INVOLVED IN: lipid metabolic process; LOCATED IN: cellular_component unknown; CONTAINS InterPro DOMAIN/s: Lipase, class 3 (InterPro:IPR002921); BEST Arabidopsis thaliana protein match is: alpha/beta-Hydrolases superfamily protein (TAIR:AT5G24210.1)
XLOC_014347	XLOC_014347	AT2G14610	Chr2:6241703-6242463	mock	virus	OK	4.02317	225.601	5.8093	56.0756	-4.61201	3.9879e-06	0.00261984	yes	PR1	pathogenesis-related gene 1 [Source:TAIR_LOCUS;Acc:AT2G14610]. CAP (Cysteine-rich secretory proteins, Antigen 5, and Pathogenesis-related 1 protein)
XLOC_036397	XLOC_036397	AT5G22570	Chr5:7495538-7496784	mock	virus	OK	0.203411	11.3129	5.79743	55.6161	-3.62122	0.000293216	0.0355606	yes	WRKY38	WRKY DNA-binding protein 38 [Source:TAIR_LOCUS;Acc:AT5G22570]
XLOC_005474	XLOC_005474	AT1G05680	Chr1:1703091-1704691	mock	virus	OK	0.374187	19.6077	5.71152	52.4009	-3.86189	0.000112513	0.0200131	yes	UGT74E2	Uridine diphosphate glycosyltransferase 74E2 [Source:TAIR_LOCUS;Acc:AT1G05680]
XLOC_014639	XLOC_014639	AT2G18660	Chr2:8090657-8091656	mock	virus	OK	4.17087	218.137	5.70874	52.3	-4.53334	5.80576e-06	0.00316849	yes	PNP-A	plant natriuretic peptide A [Source:TAIR_LOCUS;Acc:AT2G18660]
XLOC_022174	XLOC_022174	AT3G24900	Chr3:9099182-9101837	mock	virus	OK	0.154805	8.08742	5.70716	52.2428	-3.70671	0.000209967	0.0294797	yes	ATRLP39	receptor like protein 39 [Source:TAIR_LOCUS;Acc:AT3G24900]
XLOC_031216	XLOC_031216	AT5G10625	Chr5:3358786-3359781	mock	virus	OK	0.315317	16.3117	5.69296	51.7311	-3.59567	0.000323555	0.0371747	yes	FLP2	BEST Arabidopsis thaliana protein match is: flowering promoting factor 1 (TAIR:AT5G24860.1); Has 35333 Blast hits to 34131 proteins in 2444 species: Archae - 798; Bacteria - 22429; Metazoa - 974; Fungi - 991; Plants - 531; Viruses - 0; Other Eukaryo /.../9610 (source: NCBI BLink). [Source:TAIR_LOCUS;Acc:AT5G10625]
XLOC_016477	XLOC_016477	AT2G45220	Chr2:18644083-18646447	mock	virus	OK	0.234776	12.0596	5.68275	51.3663	-3.74013	0.000183926	0.0274324	yes	PME17	Plant invertase/pectin methylesterase inhibitor superfamily [Source:TAIR_LOCUS;Acc:AT2G45220]
XLOC_031357	XLOC_031357	AT5G13330	Chr5:4272059-4274660	mock	virus	OK	0.636995	31.9032	5.64628	50.0841	-3.97222	7.12056e-05	0.0152705	yes	RAP2.6L	related to AP2 6l [Source:TAIR_LOCUS;Acc:AT5G13330]
XLOC_037508	XLOC_037508	AT5G38900	Chr5:15573504-15575618	mock	virus	OK	0.343463	17.1513	5.64202	49.9364	-3.63194	0.000281298	0.034999	yes	Thioredoxin superfamily protein	Thioredoxin superfamily protein; FUNCTIONS IN: protein disulfide oxidoreductase activity; INVOLVED IN: defense response to fungus, incompatible interaction; LOCATED IN: cellular_component unknown; EXPRESSED IN: 16 plant structures; EXPRESSED DURING: 10 growth stages; CONTAINS InterPro DOMAIN/s: DSBA oxidoreductase (InterPro:IPR001853), Thioredoxin-like fold (InterPro:IPR012336);
XLOC_010981	XLOC_010981	AT2G13810	Chr2:5768445-5772259	mock	virus	OK	0.183621	8.98712	5.61306	48.944	-3.53868	0.000402136	0.0429178	yes	ALD1	AGD2-like defense response protein 1 [Source:TAIR_LOCUS;Acc:AT2G13810]
XLOC_017262	XLOC_017262	AT3G11340	Chr3:3556704-3558269	mock	virus	OK	0.330746	15.7614	5.57453	47.6542	-3.72224	0.000197467	0.0285648	yes	F11B9.23	UDP-Glycosyltransferase superfamily protein [Source:TAIR_LOCUS;Acc:AT3G11340]
XLOC_015484	XLOC_015484	AT2G30750	Chr2:13099335-13101413	mock	virus	OK	0.274918	12.6775	5.52713	46.1139	-3.70152	0.000214312	0.0297472	yes	CYP71A12	cytochrome P450, family 71, subfamily A, polypeptide 12 [Source:TAIR_LOCUS;Acc:AT2G30750]
XLOC_026268	XLOC_026268	AT4G21120	Chr4:11270044-11273973	mock	virus	OK	0.250684	11.2157	5.48351	44.7405	-3.63974	0.000272913	0.0343114	yes	AAT1	amino acid transporter 1 [Source:TAIR_LOCUS;Acc:AT4G21120]
XLOC_024575	XLOC_024575	AT4G00700	Chr4:286050-289514	mock	virus	OK	0.91972	39.629	5.42922	43.0882	-4.41862	9.93333e-06	0.0045871	yes	C2 Ca/lipid binding plant phospho	C2 calcium/lipid-binding plant phosphoribosyltransferase family protein; CONTAINS InterPro DOMAIN/s: C2 membrane targeting protein (InterPro:IPR018029), C2 calcium/lipid-binding domain, CaLB (InterPro:IPR008973), Phosphoribosyltransferase C-terminal (InterPro:IPR013583), C2 calcium-dependent membrane targeting (InterPro:IPR000008); BEST Arabidopsis thaliana protein match is: C2 calcium/lipid-bind…
XLOC_028343	XLOC_028343	AT4G08570	Chr4:5454579-5456070	mock	virus	OK	0.86777	36.649	5.40032	42.2336	-3.79258	0.000149091	0.0242291	yes	T15F16.6	Heavy metal transport/detoxification superfamily protein [Source:TAIR_LOCUS;Acc:AT4G08570]
XLOC_009056	XLOC_009056	AT1G65690	Chr1:24431429-24432953	mock	virus	OK	0.653242	27.1621	5.37783	41.5804	-3.66424	0.000248075	0.0324681	yes	LEA hydroxyproline-rich glycoprotein	Late embryogenesis abundant (LEA) hydroxyproline-rich glycoprotein family; CONTAINS InterPro DOMAIN/s: Late embryogenesis abundant protein, group 2 (InterPro:IPR004864); BEST Arabidopsis thaliana protein match is: NDR1/HIN1-like 25 (TAIR:AT5G36970.1);
XLOC_001036	XLOC_001036	AT1G17020	Chr1:5820205-5822013	mock	virus	OK	0.668906	26.5364	5.31003	39.6715	-3.76594	0.000165921	0.0260409	yes	SRG1	senescence-related gene 1 [Source:TAIR_LOCUS;Acc:AT1G17020]
XLOC_001924	XLOC_001924	AT1G30190	Chr1:10618965-10619802	mock	virus	OK	0.635902	25.1198	5.30388	39.5027	-3.60145	0.000316453	0.0365336	yes	T2H7.2	unknown protein; BEST Arabidopsis thaliana protein match is: unknown protein (TAIR:AT2G34610.1); Has 56 Blast hits to 56 proteins in 13 species: Archae - 0; Bacteria - 0; Metazoa - 0; Fungi - 0; Plants - 44; Viruses - 0; Other Eukaryotes - 12 (sourc /.../I BLink). [Source:TAIR_LOCUS;Acc:AT1G30190]
XLOC_027516	XLOC_027516	AT4G39670	Chr4:18410171-18411000	mock	virus	OK	0.683953	26.8555	5.29518	39.2652	-3.52711	0.000420117	0.0440535	yes	AT4G39670	Glycolipid transfer protein (GLTP) family protein [Source:TAIR_LOCUS;Acc:AT4G39670]
XLOC_012487	XLOC_012487	AT2G35070	Chr2:14783290-14784710	mock	virus	OK	1.31752	48.5705	5.20419	36.8653	-3.76997	0.000163269	0.0257932	yes	AT2G35065/AT2G35070	unknown protein; FUNCTIONS IN: molecular_function unknown; INVOLVED IN: pollen tube development, pollen development; LOCATED IN: mitochondrion; BEST Arabidopsis thaliana protein match is: Protein of unknown function (DUF1640) (TAIR:AT2G35090.1); Has /.../ast hits to 62 proteins in 11 species: Archae - 0; Bacteria - 0; Metazoa - 0; Fungi - 0; Plants - 62; Viruses - 0; Other Eukaryotes - 0 (source:…
XLOC_025905	XLOC_025905	AT4G15910	Chr4:9028460-9029423	mock	virus	OK	5.81467	212.978	5.19486	36.6276	-4.26753	1.97653e-05	0.00659202	yes	ATDI21	drought-induced 21 [Source:TAIR_LOCUS;Acc:AT4G15910]
XLOC_024517	XLOC_024517	AT3G63380	Chr3:23406610-23410360	mock	virus	OK	0.490232	17.9192	5.1919	36.5525	-4.05776	4.9546e-05	0.0120177	yes	ACA12	ATPase E1-E2 type family protein / haloacid dehalogenase-like hydrolase family protein [Source:TAIR_LOCUS;Acc:AT3G63380]
XLOC_006789	XLOC_006789	AT1G26420	Chr1:9141566-9143304	mock	virus	OK	0.419327	15.1108	5.17136	36.0358	-3.57033	0.000356537	0.0402469	yes	T1K7.20	FAD-binding Berberine family protein [Source:TAIR_LOCUS;Acc:AT1G26420]
XLOC_023412	XLOC_023412	AT3G47480	Chr3:17496353-17496947	mock	virus	OK	3.56336	123.861	5.11934	34.7596	-3.92565	8.64953e-05	0.0173084	yes	CML47	Calcium-binding EF-hand family protein [Source:TAIR_LOCUS;Acc:AT3G47480]
XLOC_019790	XLOC_019790	AT3G51440	Chr3:19089080-19090639	mock	virus	OK	1.55931	52.878	5.08369	33.9112	-3.91362	9.09209e-05	0.0178958	yes	F26O13.80	Calcium-dependent phosphotriesterase superfamily protein [Source:TAIR_LOCUS;Acc:AT3G51440]
XLOC_003366	XLOC_003366	AT1G54575	Chr1:20387059-20387710	mock	virus	OK	9.66686	320.483	5.05106	33.1528	-4.28625	1.81715e-05	0.00632394	yes	unknown protein	unknown protein
XLOC_009662	XLOC_009662	AT1G74590	Chr1:28023626-28024726	mock	virus	OK	1.03299	34.0736	5.04375	32.9853	-3.62915	0.000284356	0.0351971	yes	ATGSTU10	glutathione S-transferase TAU 10 [Source:TAIR_LOCUS;Acc:AT1G74590]
XLOC_035438	XLOC_035438	AT5G06760	Chr5:2089491-2090430	mock	virus	OK	3.01205	99.0021	5.03864	32.8686	-4.14289	3.42959e-05	0.00915052	yes	LEA4-5	Late Embryogenesis Abundant 4-5 [Source:TAIR_LOCUS;Acc:AT5G06760]
XLOC_019815	XLOC_019815	AT3G51860	Chr3:19239426-19242913	mock	virus	OK	2.875	93.9285	5.02993	32.6708	-4.22397	2.40035e-05	0.00768529	yes	CAX3	cation exchanger 3 [Source:TAIR_LOCUS;Acc:AT3G51860]
XLOC_036662	XLOC_036662	AT5G26340	Chr5:9243510-9247066	mock	virus	OK	2.26626	72.8862	5.00726	32.1614	-4.1811	2.90105e-05	0.0082932	yes	MSS1	Major facilitator superfamily protein [Source:TAIR_LOCUS;Acc:AT5G26340]
XLOC_029799	XLOC_029799	AT4G28140	Chr4:13974690-13975908	mock	virus	OK	0.734775	23.3858	4.99219	31.8272	-3.56516	0.00036364	0.0406143	yes	ERF054	Integrase-type DNA-binding superfamily protein [Source:TAIR_LOCUS;Acc:AT4G28140]
XLOC_034010	XLOC_034010	AT5G52300	Chr5:21237055-21239529	mock	virus	OK	3.09049	98.1692	4.98936	31.7649	-3.48985	0.000483291	0.0489674	yes	RD29B	CAP160 protein [Source:TAIR_LOCUS;Acc:AT5G52300]
XLOC_002216	XLOC_002216	AT1G33960	Chr1:12346231-12348513	mock	virus	OK	1.28694	39.988	4.95755	31.0721	-3.89874	9.66939e-05	0.0187251	yes	AIG1	P-loop containing nucleoside triphosphate hydrolases superfamily protein [Source:TAIR_LOCUS;Acc:AT1G33960]
XLOC_022231	XLOC_022231	AT3G25882	Chr3:9470416-9470950	mock	virus	OK	2.95896	87.9592	4.89367	29.7263	-3.60642	0.000310447	0.036218	yes	NIMIN-2	NIM1-interacting 2 [Source:TAIR_LOCUS;Acc:AT3G25882]
XLOC_022019	XLOC_022019	AT3G22840	Chr3:8084446-8085560	mock	virus	OK	21.1529	615.288	4.86233	29.0876	-3.97746	6.96552e-05	0.0152057	yes	ELIP1	Chlorophyll A-B binding family protein [Source:TAIR_LOCUS;Acc:AT3G22840]
XLOC_016547	XLOC_016547	AT2G46400	Chr2:19043413-19044826	mock	virus	OK	4.00187	114.795	4.84224	28.6853	-4.15071	3.31448e-05	0.00913381	yes	WRKY46	WRKY DNA-binding protein 46 [Source:TAIR_LOCUS;Acc:AT2G46400]
XLOC_006127	XLOC_006127	AT1G15520	Chr1:5331857-5338326	mock	virus	OK	0.385997	10.1309	4.71404	26.2463	-3.66656	0.000245836	0.0324356	yes	PDR12	pleiotropic drug resistance 12 [Source:TAIR_LOCUS;Acc:AT1G15520]
XLOC_008264	XLOC_008264	AT1G52890	Chr1:19697003-19698482	mock	virus	OK	4.24177	109.313	4.68765	25.7705	-4.02604	5.67233e-05	0.0129723	yes	ANAC019	NAC domain containing protein 19 [Source:TAIR_LOCUS;Acc:AT1G52890]
XLOC_006080	XLOC_006080	AT1G14880	Chr1:5132534-5133716	mock	virus	OK	7.26936	179.142	4.62313	24.6434	-3.96242	7.41934e-05	0.0157664	yes	PCR1	PLANT CADMIUM RESISTANCE 1 [Source:TAIR_LOCUS;Acc:AT1G14880]
XLOC_000001	XLOC_000001	AT1G01010	Chr1:3630-5899	mock	virus	OK	1.86326	44.6651	4.58324	23.9714	-3.83112	0.000127563	0.0217246	yes	ANAC001	NAC domain containing protein 1 [Source:TAIR_LOCUS;Acc:AT1G01010]
XLOC_009552	XLOC_009552	AT1G73010	Chr1:27464571-27466256	mock	virus	OK	1.40447	33.3398	4.56915	23.7384	-3.50012	0.000465046	0.0475198	yes	ATPS2	phosphate starvation-induced gene 2 [Source:TAIR_LOCUS;Acc:AT1G73010]
XLOC_018539	XLOC_018539	AT3G28580	Chr3:10715622-10717329	mock	virus	OK	0.962171	21.8004	4.50192	22.6576	-3.51855	0.000433914	0.0451064	yes	P-loop containing nucleoside triphosphate hydrolases	P-loop containing nucleoside triphosphate hydrolases superfamily protein; FUNCTIONS IN: nucleoside-triphosphatase activity, ATPase activity, nucleotide binding, ATP binding; INVOLVED IN: response to abscisic acid stimulus; LOCATED IN: endoplasmic reticulum; EXPRESSED IN: 10 plant structures; EXPRESSED DURING: LP.04 four leaves visible, 4 anthesis, petal differentiation and expansion stage; CONTAI…
XLOC_006501	XLOC_006501	AT1G21520	Chr1:7534153-7534789	mock	virus	OK	22.1827	483.383	4.44566	21.791	-3.89106	9.9807e-05	0.0187626	yes	AT1G21520/F24J8_4	unknown protein; Has 9 Blast hits to 9 proteins in 2 species: Archae - 0; Bacteria - 0; Metazoa - 0; Fungi - 0; Plants - 9; Viruses - 0; Other Eukaryotes - 0 (source: NCBI BLink). [Source:TAIR_LOCUS;Acc:AT1G21520]
XLOC_005277	XLOC_005277	AT1G02920	Chr1:658656-659771	mock	virus	OK	10.7828	230.728	4.41939	21.3978	-3.87793	0.00010535	0.0192899	yes	ATGSTF7	glutathione S-transferase 7 [Source:TAIR_LOCUS;Acc:AT1G02920]
XLOC_005573	XLOC_005573	AT1G07430	Chr1:2280834-2282828	mock	virus	OK	2.42952	51.8017	4.41426	21.3218	-3.83455	0.000125797	0.0215768	yes	HAI2	highly ABA-induced PP2C gene 2 [Source:TAIR_LOCUS;Acc:AT1G07430]
XLOC_022553	XLOC_022553	AT3G29590	Chr3:11398916-11400266	mock	virus	OK	2.37172	47.9976	4.33896	20.2375	-3.60247	0.000315204	0.0365336	yes	AT5MAT	HXXXD-type acyl-transferase family protein [Source:TAIR_LOCUS;Acc:AT3G29590]
XLOC_031595	XLOC_031595	AT5G17220	Chr5:5658459-5659386	mock	virus	OK	17.5373	341.355	4.28277	19.4645	-3.75636	0.000172399	0.0265373	yes	ATGSTF12	glutathione S-transferase phi 12 [Source:TAIR_LOCUS;Acc:AT5G17220]
XLOC_029511	XLOC_029511	AT4G23680	Chr4:12336185-12337482	mock	virus	OK	4.39967	82.0039	4.22023	18.6387	-3.5687	0.000358754	0.0402559	yes	F9D16.150	Polyketide cyclase/dehydrase and lipid transport superfamily protein [Source:TAIR_LOCUS;Acc:AT4G23680]
XLOC_019760	XLOC_019760	AT3G50970	Chr3:18940776-18941554	mock	virus	OK	6.39294	113.634	4.15177	17.7749	-3.67987	0.000233354	0.0313486	yes	LTI30	dehydrin family protein [Source:TAIR_LOCUS;Acc:AT3G50970]
XLOC_034038	XLOC_034038	AT5G52750	Chr5:21384042-21384924	mock	virus	OK	11.0221	194.961	4.14472	17.6883	-3.68857	0.000225519	0.0307692	yes	AT5G52750/F6N7_24	Heavy metal transport/detoxification superfamily protein [Source:TAIR_LOCUS;Acc:AT5G52750]
XLOC_004865	XLOC_004865	AT1G76590	Chr1:28740690-28742207	mock	virus	OK	3.29927	54.5616	4.04767	16.5375	-3.48675	0.000488923	0.0493298	yes	F14G6.19	PLATZ transcription factor family protein [Source:TAIR_LOCUS;Acc:AT1G76590]
XLOC_030408	XLOC_030408	AT4G37370	Chr4:17569827-17571704	mock	virus	OK	3.26478	50.8045	3.9599	15.5614	-3.51349	0.000442268	0.0455802	yes	CYP81D8	cytochrome P450, family 81, subfamily D, polypeptide 8 [Source:TAIR_LOCUS;Acc:AT4G37370]
XLOC_022177	XLOC_022177	AT3G25010	Chr3:9110102-9112748	mock	virus	OK	3.97154	59.5977	3.90749	15.0062	-3.50231	0.000461239	0.0473322	yes	ATRLP41	receptor like protein 41 [Source:TAIR_LOCUS;Acc:AT3G25010]
DOWN-REGULATED
XLOC_020608	XLOC_020608	AT3G01550	Chr3:216806-219054	mock	virus	OK	67.6096	4.21548	-4.00346	16.0384	3.54713	0.000389454	0.0422488	yes	ATPPT2	phosphoenolpyruvate (pep)/phosphate translocator 2 [Source:TAIR_LOCUS;Acc:AT3G01550]
XLOC_015735	XLOC_015735	AT2G34510	Chr2:14543996-14546879	mock	virus	OK	138.439	8.60488	-4.00796	16.0885	3.55819	0.000373415	0.0413217	yes	protein-coding	FUNCTIONS IN: molecular_function unknown; INVOLVED IN: biological_process unknown; LOCATED IN: anchored to membrane; EXPRESSED IN: 20 plant structures; EXPRESSED DURING: 14 growth stages; CONTAINS InterPro DOMAIN/s: Protein of unknown function DUF642 (InterPro:IPR006946), Galactose-binding domain-like (InterPro:IPR008979); BEST Arabidopsis thaliana protein match is: Protein of unknown function, D…
XLOC_025958	XLOC_025958	AT4G16590	Chr4:9345149-9349221	mock	virus	OK	82.709	4.92328	-4.07035	16.7995	3.65187	0.000260333	0.0334298	yes	ATCSLA01	cellulose synthase-like A01 [Source:TAIR_LOCUS;Acc:AT4G16590]
XLOC_014550	XLOC_014550	AT2G17230	Chr2:7494535-7496016	mock	virus	OK	206.164	12.155	-4.08417	16.9612	3.58293	0.000339761	0.0386667	yes	EXL5	GDSL-like Lipase/Acylhydrolase superfamily protein [Source:TAIR_LOCUS;Acc:AT1G75920].EXORDIUM like 5 [Source:TAIR_LOCUS;Acc:AT2G17230]
XLOC_029524	XLOC_029524	AT4G23820	Chr4:12397037-12400091	mock	virus	OK	62.7477	3.69199	-4.08709	16.9956	3.61569	0.00029955	0.0359655	yes	F9D16.290	Pectin lyase-like superfamily protein [Source:TAIR_LOCUS;Acc:AT4G23820]
XLOC_011010	XLOC_011010	AT2G14247	Chr2:6034347-6034835	mock	virus	OK	217.046	12.7144	-4.09347	17.0709	3.49826	0.00046831	0.0476505	yes	Expressed protein	Expressed protein; FUNCTIONS IN: molecular_function unknown; INVOLVED IN: biological_process unknown; LOCATED IN: chloroplast;
XLOC_005388	XLOC_005388	AT1G04680	Chr1:1303528-1307884	mock	virus	OK	120.077	6.93621	-4.11367	17.3116	3.60776	0.000308858	0.036218	yes	Pectin lyase-like	Pectin lyase-like superfamily protein; FUNCTIONS IN: lyase activity, pectate lyase activity; INVOLVED IN: biological_process unknown; LOCATED IN: membrane; EXPRESSED IN: 23 plant structures; EXPRESSED DURING: 13 growth stages; CONTAINS InterPro DOMAIN/s: Pectin lyase fold/virulence factor (InterPro:IPR011050), AmbAllergen (InterPro:IPR018082), Pectate lyase/Amb allergen (InterPro:IPR002022), Pect…
XLOC_035963	XLOC_035963	AT5G15350	Chr5:4984958-4986239	mock	virus	OK	229.774	13.2636	-4.11467	17.3236	3.6403	0.000272317	0.0343114	yes	ENODL17	early nodulin-like protein 17 [Source:TAIR_LOCUS;Acc:AT5G15350]
XLOC_012377	XLOC_012377	AT2G33570	Chr2:14217222-14219252	mock	virus	OK	56.03	3.16027	-4.14808	17.7295	3.66031	0.000251907	0.0326829	yes	GALACTAN SYNTHASE 1, GALS1	Domain of unknown function (DUF23); CONTAINS InterPro DOMAIN/s: Protein of unknown function DUF23 (InterPro:IPR008166); BEST Arabidopsis thaliana protein match is: Domain of unknown function (DUF23) (TAIR:AT5G44670.1);
XLOC_012555	XLOC_012555	AT2G36120	Chr2:15165436-15166465	mock	virus	OK	415.718	23.4305	-4.14914	17.7425	3.54489	0.000392781	0.0422953	yes	DOT1	Glycine-rich protein family [Source:TAIR_LOCUS;Acc:AT2G36120]
XLOC_006355	XLOC_006355	AT1G19450	Chr1:6731433-6734882	mock	virus	OK	83.2404	4.64397	-4.16385	17.9244	3.71736	0.000201313	0.0287746	yes	Major facilitator superfamily protein	Major facilitator superfamily protein; FUNCTIONS IN: carbohydrate transmembrane transporter activity, sugar:hydrogen symporter activity; INVOLVED IN: transport, transmembrane transport; LOCATED IN: plasma membrane, vacuole, membrane; EXPRESSED IN: 25 plant structures; EXPRESSED DURING: 15 growth stages; CONTAINS InterPro DOMAIN/s: Sugar transporter, conserved site (InterPro:IPR005829), Major faci…
XLOC_015355	XLOC_015355	AT2G28950	Chr2:12431340-12433595	mock	virus	OK	73.2301	4.08145	-4.16528	17.9421	3.6141	0.00030139	0.0360063	yes	ATEXPA6	expansin A6 [Source:TAIR_LOCUS;Acc:AT2G28950]
XLOC_035456	XLOC_035456	AT5G07030	Chr5:2183359-2185972	mock	virus	OK	37.5724	2.04274	-4.2011	18.3932	3.61666	0.000298423	0.0359655	yes	Eukaryotic aspartyl protease	Eukaryotic aspartyl protease family protein; FUNCTIONS IN: aspartic-type endopeptidase activity; INVOLVED IN: proteolysis; LOCATED IN: cell wall, plant-type cell wall; EXPRESSED IN: 23 plant structures; EXPRESSED DURING: 13 growth stages; CONTAINS InterPro DOMAIN/s: Peptidase aspartic, catalytic (InterPro:IPR009007), Peptidase aspartic (InterPro:IPR021109), Peptidase A1 (InterPro:IPR001461); BEST…
XLOC_020971	XLOC_020971	AT3G06750	Chr3:2129622-2130315	mock	virus	OK	207.47	11.139	-4.2192	18.6254	3.74566	0.000179918	0.0271721	yes	F3E22.11	hydroxyproline-rich glycoprotein family protein [Source:TAIR_LOCUS;Acc:AT3G06750]
XLOC_002963	XLOC_002963	AT1G48480	Chr1:17918390-17920985	mock	virus	OK	43.8865	2.24283	-4.29039	19.5675	3.72412	0.000195998	0.0285243	yes	RKL1	receptor-like kinase 1 [Source:TAIR_LOCUS;Acc:AT1G48480]
XLOC_015843	XLOC_015843	AT2G36050	Chr2:15135571-15136749	mock	virus	OK	46.6985	2.36347	-4.3044	19.7585	3.54636	0.00039059	0.0422488	yes	ATOFP15	ovate family protein 15 [Source:TAIR_LOCUS;Acc:AT2G36050]
XLOC_012457	XLOC_012457	AT2G34620	Chr2:14577173-14578288	mock	virus	OK	83.4687	4.1933	-4.31508	19.9053	3.69807	0.000217244	0.0299809	yes	AT2G34620	Mitochondrial transcription termination factor family protein [Source:TAIR_LOCUS;Acc:AT2G34620]
XLOC_030415	XLOC_030415	AT4G37450	Chr4:17605757-17606755	mock	virus	OK	101.016	4.74432	-4.41224	21.292	3.67151	0.000241118	0.0319888	yes	AGP18	arabinogalactan protein 18 [Source:TAIR_LOCUS;Acc:AT4G37450]
XLOC_002208	XLOC_002208	AT1G33811	Chr1:12267865-12269913	mock	virus	OK	87.8566	4.06586	-4.43352	21.6084	3.87332	0.000107364	0.0193484	yes	GDSL-like lipase/Acylhydrolase	GDSL-like Lipase/Acylhydrolase superfamily protein; FUNCTIONS IN: hydrolase activity, acting on ester bonds, carboxylesterase activity; INVOLVED IN: lipid metabolic process; LOCATED IN: endomembrane system; EXPRESSED IN: 18 plant structures; EXPRESSED DURING: 13 growth stages; CONTAINS InterPro DOMAIN/s: Lipase, GDSL (InterPro:IPR001087); BEST Arabidopsis thaliana protein match is: GDSL-like Lipa…
XLOC_026335	XLOC_026335	AT4G22010	Chr4:11663323-11666715	mock	virus	OK	28.4353	1.29656	-4.45492	21.9313	3.64287	0.000269611	0.0342549	yes	SKS4	SKU5 similar 4 [Source:TAIR_LOCUS;Acc:AT4G22010]
XLOC_030447	XLOC_030447	AT4G37800	Chr4:17775473-17777397	mock	virus	OK	351.645	15.6753	-4.48756	22.4331	3.74286	0.000181941	0.0273059	yes	XTH7	xyloglucan endotransglucosylase/hydrolase 7 [Source:TAIR_LOCUS;Acc:AT4G37800]
XLOC_016495	XLOC_016495	AT2G45470	Chr2:18742539-18744111	mock	virus	OK	246.291	10.9464	-4.49184	22.4998	3.73295	0.000189251	0.0279801	yes	FLA8	FASCICLIN-like arabinogalactan protein 8 [Source:TAIR_LOCUS;Acc:AT2G45470]
XLOC_004245	XLOC_004245	AT1G67750	Chr1:25401587-25403503	mock	virus	OK	40.3404	1.78869	-4.49525	22.553	3.69572	0.000219261	0.0300863	yes	Pectate lyase	Pectate lyase family protein; FUNCTIONS IN: pectate lyase activity; INVOLVED IN: biological_process unknown; LOCATED IN: endomembrane system; EXPRESSED IN: 21 plant structures; EXPRESSED DURING: 13 growth stages; CONTAINS InterPro DOMAIN/s: Pectin lyase fold/virulence factor (InterPro:IPR011050), AmbAllergen (InterPro:IPR018082), Pectate lyase/Amb allergen (InterPro:IPR002022), Pectin lyase fold …
XLOC_015625	XLOC_015625	AT2G32880	Chr2:13948749-13950556	mock	virus	OK	124.961	5.44444	-4.52055	22.952	3.94481	7.98636e-05	0.0165325	yes	AT2G32880	TRAF-like family protein [Source:TAIR_LOCUS;Acc:AT2G32880]
XLOC_005340	XLOC_005340	AT1G03870	Chr1:982505-983540	mock	virus	OK	346.158	14.9552	-4.53271	23.1463	3.81482	0.000136285	0.0227264	yes	FLA9	FASCICLIN-like arabinoogalactan 9 [Source:TAIR_LOCUS;Acc:AT1G03870]
XLOC_024698	XLOC_024698	AT4G02330	Chr4:1032412-1035037	mock	virus	OK	33.5017	1.40314	-4.57751	23.8763	3.79505	0.000147612	0.0242291	yes	ATPMEPCRB	Plant invertase/pectin methylesterase inhibitor superfamily [Source:TAIR_LOCUS;Acc:AT4G02330]
XLOC_027586	XLOC_027586	AT4G00400	Chr4:174061-176853	mock	virus	OK	30.8886	1.19297	-4.69445	25.8923	3.67313	0.000239593	0.031963	yes	GPAT8	glycerol-3-phosphate acyltransferase 8 [Source:TAIR_LOCUS;Acc:AT4G00400]
XLOC_008417	XLOC_008417	AT1G55330	Chr1:20648464-20648891	mock	virus	OK	569.027	19.5847	-4.8607	29.0547	4.14846	3.34725e-05	0.00913381	yes	AGP21	arabinogalactan protein 21 [Source:TAIR_LOCUS;Acc:AT1G55330]
XLOC_030484	XLOC_030484	AT4G38400	Chr4:17978442-17979740	mock	virus	OK	36.4392	1.23646	-4.8812	29.4705	3.58582	0.000336026	0.0384238	yes	ATEXLA2	expansin-like A2 [Source:TAIR_LOCUS;Acc:AT4G38400]
XLOC_001887	XLOC_001887	AT1G29660	Chr1:10371838-10373766	mock	virus	OK	314.191	10.0789	-4.96223	31.1731	4.0054	6.19127e-05	0.0137658	yes	GDSL-like lipase/Acylhydrolase	GDSL-like Lipase/Acylhydrolase superfamily protein; FUNCTIONS IN: hydrolase activity, acting on ester bonds, carboxylesterase activity; INVOLVED IN: lipid metabolic process; LOCATED IN: apoplast, nucleus; EXPRESSED IN: 19 plant structures; EXPRESSED DURING: 10 growth stages; CONTAINS InterPro DOMAIN/s: Lipase, GDSL (InterPro:IPR001087); BEST Arabidopsis thaliana protein match is: GDSL-like Lipase…
XLOC_002309	XLOC_002309	AT1G35140	Chr1:12851996-12853128	mock	virus	OK	61.2368	1.88463	-5.02205	32.4928	3.93711	8.24673e-05	0.0167821	yes	PHI-1	Phosphate-responsive 1 family protein [Source:TAIR_LOCUS;Acc:AT1G35140]
XLOC_000358	XLOC_000358	AT1G06830	Chr1:2097150-2097655	mock	virus	OK	137.155	4.18235	-5.03535	32.7938	3.74582	0.000179803	0.0271721	yes	GRXS11	Glutaredoxin family protein [Source:TAIR_LOCUS;Acc:AT1G06830]
XLOC_039159	XLOC_039159	AT5G63180	Chr5:25340953-25343119	mock	virus	OK	71.8026	2.13913	-5.06894	33.5663	4.15263	3.28683e-05	0.00913381	yes	Pectin lyase-like	Pectin lyase-like superfamily protein; CONTAINS InterPro DOMAIN/s: Pectin lyase fold/virulence factor (InterPro:IPR011050), AmbAllergen (InterPro:IPR018082), Pectate lyase/Amb allergen (InterPro:IPR002022), Pectin lyase fold (InterPro:IPR012334), Parallel beta-helix repeat (InterPro:IPR006626); BEST Arabidopsis thaliana protein match is: Pectin lyase-like superfamily protein (TAIR:AT4G24780.2);
XLOC_012139	XLOC_012139	AT2G30010	Chr2:12805723-12809386	mock	virus	OK	34.2172	0.970763	-5.13946	35.2478	3.78822	0.000151733	0.0244535	yes	TBL45	TRICHOME BIREFRINGENCE-LIKE 45 [Source:TAIR_LOCUS;Acc:AT2G30010]
XLOC_012448	XLOC_012448	AT2G34430	Chr2:14524755-14525763	mock	virus	OK	591.633	16.2793	-5.18359	36.3426	4.04681	5.19205e-05	0.0123175	yes	LHB1B1	light-harvesting chlorophyll-protein complex II subunit B1 [Source:TAIR_LOCUS;Acc:AT2G34430]
XLOC_035985	XLOC_035985	AT5G15780	Chr5:5144726-5146403	mock	virus	OK	180.738	4.84692	-5.22069	37.2893	4.37183	1.23207e-05	0.00501452	yes	F14F8_160	Pollen Ole e 1 allergen and extensin family protein [Source:TAIR_LOCUS;Acc:AT5G15780]
XLOC_030355	XLOC_030355	AT4G36700	Chr4:17298199-17300367	mock	virus	OK	43.7065	1.15089	-5.24702	37.9761	4.1225	3.74786e-05	0.00978232	yes	C7A10.660	RmlC-like cupins superfamily protein [Source:TAIR_LOCUS;Acc:AT4G36700]
XLOC_003201	XLOC_003201	AT1G52190	Chr1:19434508-19438971	mock	virus	OK	52.1368	1.26695	-5.36288	41.1517	4.31133	1.62274e-05	0.00589132	yes	ATNPF1.2, NITRATE TRANSPORTER	Encodes a low affinity nitrate transporter that is expressed in the plasma membrane and found in the phloem of the major veins of leaves. It is responsible for nitrate redistribution to young leaves.
XLOC_033429	XLOC_033429	AT5G44020	Chr5:17712408-17714336	mock	virus	OK	370.77	8.79463	-5.39776	42.1587	4.32876	1.49952e-05	0.00568231	yes	AT5G44020/MRH10.13	HAD superfamily, subfamily IIIB acid phosphatase [Source:TAIR_LOCUS;Acc:AT5G44020]
XLOC_000949	XLOC_000949	AT1G15830	Chr1:5448725-5450177	mock	virus	OK	22.9268	0.52984	-5.43533	43.271	3.77935	0.000157241	0.0251722	yes	unknown protein	unknown protein
XLOC_031492	XLOC_031492	AT5G15600	Chr5:5078199-5079091	mock	virus	OK	20.9652	0.476926	-5.45809	43.9591	3.53633	0.000405731	0.0431098	yes	SP1L4	SPIRAL1-like4 [Source:TAIR_LOCUS;Acc:AT5G15600]
XLOC_021971	XLOC_021971	AT3G22142	Chr3:7803603-7808046	mock	virus	OK	3.3572	0.0731627	-5.52001	45.8869	3.76316	0.00016778	0.0261618	yes	2S albumin superfamily	Bifunctional inhibitor/lipid-transfer protein/seed storage 2S albumin superfamily protein
XLOC_038402	XLOC_038402	AT5G51550	Chr5:20939493-20940895	mock	virus	OK	351.781	7.60392	-5.53179	46.2631	4.40222	1.07149e-05	0.00467811	yes	EXL3	GDSL-like Lipase/Acylhydrolase superfamily protein [Source:TAIR_LOCUS;Acc:AT1G75900]. EXORDIUM like 3 [Source:TAIR_LOCUS;Acc:AT5G51550]
XLOC_016291	XLOC_016291	AT2G42380	Chr2:17646899-17648945	mock	virus	OK	39.431	0.822309	-5.58351	47.9517	3.77435	0.000160424	0.0255117	yes	ATBZIP34	Basic-leucine zipper (bZIP) transcription factor family protein [Source:TAIR_LOCUS;Acc:AT2G42380]
XLOC_005347	XLOC_005347	AT1G04040	Chr1:1040255-1043864	mock	virus	OK	135.883	2.67371	-5.66737	50.8216	3.7565	0.000172304	0.0265373	yes	F21M11.2	HAD superfamily, subfamily IIIB acid phosphatase [Source:TAIR_LOCUS;Acc:AT1G04040]
XLOC_028655	XLOC_028655	AT4G12730	Chr4:7491382-7492876	mock	virus	OK	345.006	6.53579	-5.72212	52.7873	4.39082	1.12925e-05	0.00484225	yes	FLA2	FASCICLIN-like arabinogalactan 2 [Source:TAIR_LOCUS;Acc:AT4G12730]
XLOC_033435	XLOC_033435	AT5G44130	Chr5:17761089-17762003	mock	virus	OK	431.793	8.1763	-5.72275	52.8104	4.55144	5.32798e-06	0.00297537	yes	FLA13	FASCICLIN-like arabinogalactan protein 13 precursor [Source:TAIR_LOCUS;Acc:AT5G44130]
XLOC_034959	XLOC_034959	AT5G65730	Chr5:26299031-26300478	mock	virus	OK	496.992	8.753	-5.8273	56.7796	4.47023	7.81342e-06	0.00399199	yes	XTH6	xyloglucan endotransglucosylase/hydrolase 6 [Source:TAIR_LOCUS;Acc:AT5G65730]
XLOC_020780	XLOC_020780	AT3G04290	Chr3:1133319-1136316	mock	virus	OK	36.7034	0.641324	-5.83872	57.2308	4.12468	3.71243e-05	0.00978232	yes	ATLTL1	Li-tolerant lipase 1 [Source:TAIR_LOCUS;Acc:AT3G04290]
XLOC_006611	XLOC_006611	AT1G23205	Chr1:8233996-8234893	mock	virus	OK	55.2246	0.914937	-5.9155	60.3591	4.05865	4.93575e-05	0.0120177	yes	T26J12.3	Plant invertase/pectin methylesterase inhibitor superfamily protein [Source:TAIR_LOCUS;Acc:AT1G23205]
XLOC_031899	XLOC_031899	AT5G22580	Chr5:7502673-7503449	mock	virus	OK	279.505	4.36932	-5.99932	63.9698	4.61268	3.97511e-06	0.00261984	yes	Stress response	Stress responsive A/B Barrel Domain; FUNCTIONS IN: molecular_function unknown; INVOLVED IN: biological_process unknown; LOCATED IN: chloroplast; EXPRESSED IN: 22 plant structures; EXPRESSED DURING: 13 growth stages; CONTAINS InterPro DOMAIN/s: Stress responsive alpha-beta barrel (InterPro:IPR013097), Dimeric alpha-beta barrel (InterPro:IPR011008); BEST Arabidopsis thaliana protein match is: heat …
XLOC_027365	XLOC_027365	AT4G37240	Chr4:17524460-17525159	mock	virus	OK	38.9614	0.584646	-6.05834	66.6411	3.87195	0.00010797	0.0193484	yes	AT4G37240/C7A10_120	unknown protein; FUNCTIONS IN: molecular_function unknown; INVOLVED IN: N-terminal protein myristoylation; LOCATED IN: cellular_component unknown; EXPRESSED IN: 22 plant structures; EXPRESSED DURING: 13 growth stages; BEST Arabidopsis thaliana prote /.../ch is: unknown protein (TAIR:AT2G23690.1); Has 30201 Blast hits to 17322 proteins in 780 species: Archae - 12; Bacteria - 1396; Metazoa - 17338;…
XLOC_026788	XLOC_026788	AT4G28780	Chr4:14215544-14217579	mock	virus	OK	45.4323	0.675525	-6.07156	67.2546	4.30521	1.6683e-05	0.00589132	yes	GDSL-like lipase	GDSL-like Lipase/Acylhydrolase superfamily protein; FUNCTIONS IN: hydrolase activity, acting on ester bonds, carboxylesterase activity; INVOLVED IN: lipid metabolic process; LOCATED IN: endomembrane system; EXPRESSED IN: 17 plant structures; EXPRESSED DURING: 13 growth stages; CONTAINS InterPro DOMAIN/s: Lipase, GDSL (InterPro:IPR001087); BEST Arabidopsis thaliana protein match is: Li-tolerant li…
XLOC_016160	XLOC_016160	AT2G40610	Chr2:16948862-16950557	mock	virus	OK	36.4822	0.541659	-6.07367	67.353	4.09195	4.27761e-05	0.0109275	yes	ATEXPA8	expansin A8 [Source:TAIR_LOCUS;Acc:AT2G40610]
XLOC_001422	XLOC_001422	AT1G22330	Chr1:7886541-7889534	mock	virus	OK	34.9228	0.497456	-6.13345	70.2025	4.21949	2.44856e-05	0.00772282	yes	T16E15.6	RNA-binding (RRM/RBD/RNP motifs) family protein [Source:TAIR_LOCUS;Acc:AT1G22330]
XLOC_005857	XLOC_005857	AT1G11545	Chr1:3878549-3880361	mock	virus	OK	20.055	0.283291	-6.14553	70.7928	3.95537	7.64158e-05	0.0160963	yes	XTH8	xyloglucan endotransglucosylase/hydrolase 8 [Source:TAIR_LOCUS;Acc:AT1G11545]
XLOC_033553	XLOC_033553	AT5G45670	Chr5:18528493-18530450	mock	virus	OK	10.2372	0.140507	-6.18703	72.8587	3.85518	0.000115643	0.0202695	yes	AT5G45670	GDSL-like Lipase/Acylhydrolase superfamily protein [Source:TAIR_LOCUS;Acc:AT5G45670]
XLOC_024138	XLOC_024138	AT3G58120	Chr3:21520973-21523327	mock	virus	OK	99.4554	1.36106	-6.19124	73.0717	4.75583	1.97635e-06	0.00182531	yes	ATBZIP61	Basic-leucine zipper (bZIP) transcription factor family protein [Source:TAIR_LOCUS;Acc:AT3G58120]
XLOC_005425	XLOC_005425	AT1G05135	Chr1:1477499-1478821	mock	virus	OK	20.5684	0.276774	-6.21558	74.3149	3.89539	9.80395e-05	0.0187626	yes	Pseudogene	Pseudogene
XLOC_033984	XLOC_033984	AT5G51850	Chr5:21079251-21081578	mock	virus	OK	2.19007	0.0282265	-6.27778	77.589	3.5158	0.000438437	0.0453801	yes	unknown protein	unknown protein
XLOC_005394	XLOC_005394	AT1G04800	Chr1:1348451-1349286	mock	virus	OK	315.568	4.03817	-6.28811	78.1465	4.79536	1.62387e-06	0.00162475	yes	F13M7.21	glycine-rich protein [Source:TAIR_LOCUS;Acc:AT1G04800]
XLOC_016954	XLOC_016954	AT3G05730	Chr3:1695975-1696708	mock	virus	OK	214.697	2.74582	-6.28892	78.1904	4.56727	4.94127e-06	0.00282511	yes	DEFL	Encodes a defensin-like (DEFL) family protein.
XLOC_037900	XLOC_037900	AT5G44550	Chr5:17941874-17943213	mock	virus	OK	7.18611	0.0805744	-6.47874	89.1857	3.56999	0.000356997	0.0402469	yes	CASP-like protein	CASP-like protein
XLOC_034641	XLOC_034641	AT5G61160	Chr5:24608723-24610304	mock	virus	OK	3.35546	0.0330142	-6.66728	101.637	3.6635	0.000248787	0.0324681	yes	AACT1	anthocyanin 5-aromatic acyltransferase 1 [Source:TAIR_LOCUS;Acc:AT5G61160]
XLOC_005795	XLOC_005795	AT1G10640	Chr1:3515364-3517888	mock	virus	OK	6.74043	0.0650306	-6.69558	103.65	4.04501	5.23212e-05	0.0123175	yes	Pectin lyase-like	Pectin lyase-like superfamily protein; FUNCTIONS IN: polygalacturonase activity; INVOLVED IN: carbohydrate metabolic process; LOCATED IN: cellular_component unknown; EXPRESSED IN: 18 plant structures; EXPRESSED DURING: 11 growth stages; CONTAINS InterPro DOMAIN/s: Pectin lyase fold/virulence factor (InterPro:IPR011050), Parallel beta-helix repeat (InterPro:IPR006626), Glycoside hydrolase, family …
XLOC_032805	XLOC_032805	AT5G35777	Chr5:13949227-13953802	mock	virus	OK	3.18549	0.0294908	-6.75511	108.017	4.07955	4.51222e-05	0.0114055	yes	pseudo	pseudo
XLOC_009088	XLOC_009088	AT1G66100	Chr1:24605670-24606537	mock	virus	OK	993.525	9.15612	-6.76168	108.51	4.90811	9.19588e-07	0.00116221	yes	PR protein	Predicted to encode a PR (pathogenesis-related) protein. Belongs to the plant thionin (PR-13) family with the following members: At1g66100, At5g36910, At1g72260, At2g15010, At1g12663, At1g12660
XLOC_018225	XLOC_018225	AT3G24230	Chr3:8774615-8777407	mock	virus	OK	5.06931	0.0453008	-6.80611	111.903	3.85727	0.00011466	0.020245	yes	Pectate lyase	Pectate lyase family protein; FUNCTIONS IN: lyase activity, pectate lyase activity; INVOLVED IN: biological_process unknown; LOCATED IN: endomembrane system; EXPRESSED IN: 17 plant structures; EXPRESSED DURING: 9 growth stages; CONTAINS InterPro DOMAIN/s: Pectin lyase fold/virulence factor (InterPro:IPR011050), AmbAllergen (InterPro:IPR018082), Pectate lyase/Amb allergen (InterPro:IPR002022), Pec…
XLOC_024941	XLOC_024941	AT4G04840	Chr4:2449559-2451589	mock	virus	OK	37.0758	0.330274	-6.81067	112.258	4.32757	1.50765e-05	0.00568231	yes	ATMSRB6	methionine sulfoxide reductase B6 [Source:TAIR_LOCUS;Acc:AT4G04840]
XLOC_015234	XLOC_015234	AT2G27420	Chr2:11726143-11727614	mock	virus	OK	24.4726	0.20587	-6.89329	118.874	4.42044	9.84981e-06	0.0045871	yes	Cysteine proteinases	Cysteine proteinases superfamily protein; FUNCTIONS IN: cysteine-type peptidase activity, cysteine-type endopeptidase activity; INVOLVED IN: proteolysis; LOCATED IN: endomembrane system; EXPRESSED IN: 15 plant structures; EXPRESSED DURING: 10 growth stages; CONTAINS InterPro DOMAIN/s: Peptidase C1A, papain (InterPro:IPR013128), Proteinase inhibitor I29, cathepsin propeptide (InterPro:IPR013201), …
XLOC_008698	XLOC_008698	AT1G60590	Chr1:22314169-22316970	mock	virus	OK	24.4698	0.166105	-7.20277	147.316	4.72136	2.34268e-06	0.00194819	yes	F8A5.12	Pectin lyase-like superfamily protein [Source:TAIR_LOCUS;Acc:AT1G60590]
XLOC_038175	XLOC_038175	AT5G48490	Chr5:19647834-19648281	mock	virus	OK	267.822	1.49119	-7.48867	179.603	4.90957	9.12764e-07	0.00116221	yes	AT5G48490	Bifunctional inhibitor/lipid-transfer protein/seed storage 2S albumin superfamily protein [Source:TAIR_LOCUS;Acc:AT5G48490]
XLOC_026782	XLOC_026782	AT4G28720	Chr4:14192582-14194256	mock	virus	OK	0.94399	0.00333016	-8.14704	283.468	3.67951	0.000233682	0.0313486	yes	YUC8	Flavin-binding monooxygenase family protein [Source:TAIR_LOCUS;Acc:AT4G28720]
XLOC_014078	XLOC_014078	AT2G10940	Chr2:4310411-4312103	mock	virus	OK	1542.23	4.67695	-8.36524	329.753	3.53904	0.000401593	0.0429178	yes	AT2G10940/F15K19.1	Bifunctional inhibitor/lipid-transfer protein/seed storage 2S albumin superfamily protein [Source:TAIR_LOCUS;Acc:AT2G10940]
XLOC_011885	XLOC_011885	AT2G26010	Chr2:11087347-11087944	mock	virus	OK	31.6161	0.0767093	-8.68704	412.154	4.66471	3.09048e-06	0.0021827	yes	PDF1.3	plant defensin 1.3 [Source:TAIR_LOCUS;Acc:AT2G26010]
XLOC_000313	XLOC_000313	AT1G06080	Chr1:1843567-1846302	mock	virus	OK	5.83341	0.0107289	-9.08669	543.709	4.51929	6.20465e-06	0.0032405	yes	ADS1	delta 9 desaturase 1 [Source:TAIR_LOCUS;Acc:AT1G06080]
XLOC_036304	XLOC_036304	AT5G20630	Chr5:6975103-6975993	mock	virus	OK	171.976	0.280533	-9.25982	613.033	5.72759	1.01866e-08	4.8922e-05	yes	GLP3	germin 3 [Source:TAIR_LOCUS;Acc:AT5G20630]. Encodes a germin-like protein. Its transcripts are more abundant in RNA from leaves collected in the evening, suggesting some kind of circadian regulation.
XLOC_034754	XLOC_034754	AT5G62730	Chr5:25197493-25200033	mock	virus	OK	2.76483	0.00335809	-9.68533	823.332	4.58557	4.52753e-06	0.00276819	yes	Major facilitator superfamily protein	Major facilitator superfamily protein; FUNCTIONS IN: transporter activity; INVOLVED IN: oligopeptide transport; LOCATED IN: membrane; EXPRESSED IN: 19 plant structures; EXPRESSED DURING: 12 growth stages; CONTAINS InterPro DOMAIN/s: Oligopeptide transporter (InterPro:IPR000109), Major facilitator superfamily, general substrate transporter (InterPro:IPR016196); BEST Arabidopsis thaliana protein ma…
XLOC_037892	XLOC_037892	AT5G44420	Chr5:17907068-17907598	mock	virus	OK	620.023	0.727343	-9.73547	852.449	5.93534	2.93237e-09	1.76037e-05	yes	PDF1.2	plant defensin 1.2 [Source:TAIR_LOCUS;Acc:AT5G44420]
XLOC_017642	XLOC_017642	AT3G16670	Chr3:5681418-5682331	mock	virus	OK	204.399	0.172307	-10.2122	1186.26	6.08015	1.20071e-09	9.61088e-06	yes	Pollen Ole e 1 allergen and extensin family protein	Pollen Ole e 1 allergen and extensin family protein; FUNCTIONS IN: molecular_function unknown; INVOLVED IN: response to oxidative stress; LOCATED IN: endomembrane system; EXPRESSED IN: 9 plant structures; EXPRESSED DURING: 7 growth stages; CONTAINS InterPro DOMAIN/s: Pollen Ole e 1 allergen/extensin (InterPro:IPR006041); BEST Arabidopsis thaliana protein match is: Pollen Ole e 1 allergen and exte…
XLOC_002040	XLOC_002040	AT1G31690	Chr1:11343979-11347767	mock	virus	OK	10.1577	0.00722616	-10.4571	1405.73	5.49997	3.79854e-08	0.000114018	yes	F27M3_11	Copper amine oxidase family protein [Source:TAIR_LOCUS;Acc:AT1G31690]
XLOC_037893	XLOC_037893	AT5G44430	Chr5:17908944-17909507	mock	virus	OK	56.3041	0.0337774	-10.703	1666.96	5.47199	4.45022e-08	0.000118737	yes	PDF1.2C	plant defensin 1.2C [Source:TAIR_LOCUS;Acc:AT5G44430].Predicted to encode a PR (pathogenesis-related) protein. Belongs to the plant defensin (PDF) family with the following members: At1g75830/PDF1.1, At5g44420/PDF1.2a, At2g26020/PDF1.2b, At5g44430/PDF1.2c, At2g26010/PDF1.3, At1g19610/PDF1.4, At1g55010/PDF1.5, At2g02120/PDF2.1, At2g02100/PDF2.2, At2g02130/PDF2.3, At1g61070/PDF2.4, At5g63660/PDF2.5…
XLOC_011886	XLOC_011886	AT2G26020	Chr2:11089249-11089597	mock	virus	OK	99.4837	0.0541162	-10.8442	1838.36	5.26809	1.37853e-07	0.000300932	yes	PDF1.2B	plant defensin 1.2b [Source:TAIR_LOCUS;Acc:AT2G26020]Predicted to encode a PR (pathogenesis-related) protein. Belongs to the plant defensin (PDF) family with the following members: At1g75830/PDF1.1, At5g44420/PDF1.2a, At2g26020/PDF1.2b, At5g44430/PDF1.2c, At2g26010/PDF1.3, At1g19610/PDF1.4, At1g55010/PDF1.5, At2g02120/PDF2.1, At2g02100/PDF2.2, At2g02130/PDF2.3, At1g61070/PDF2.4, At5g63660/PDF2.5,…

## Sheet: File description
Cufflinks output files contain the following columns:
id – xloc ID – internal Cufflinks ID (in the filtered set of genes/isoforms additional columns were added with geneID and gene name)
sample1 - name of one of compared samples/conditions
sample2 – name of other compared sample/condition
status – information if the test statistics were calculated
value1 – RPKMs (number of reads mapped to the feature normalized per 1Kbp of feature length per million of reads) for sample1
value2 - RPKMs (number of reads mapped to the feature normalized per 1Kbp of feature length per million of reads) for sample2
log2_fold_change – log2 of fold change between RPKMs of sample2 to sample1
test_stat – result of test statistics
p_val – p-value for rejecting the null hypothesis that value2 is equal to value1;
q-value -- The FDR-adjusted p-value of the test statistic
Features with false discovery rate (FDR) < 0.2 (20% false positive rate) were considered differentially expressed between conditions.
