# Supplementary material for: Genome-wide transcriptomic analysis reveals correlation between higher WRKY61 expression and reduced symptom severity in Turnip crinkle virus infected Arabidopsis thaliana
Source: Sci Rep. 2016 Apr 18;6:24604. doi: 10.1038/srep24604 (PMC4834565; doi:10.1038/srep24604)
Supplement: Supplementary Table S3 [file srep24604-s4.xls]

## Sheet: Biological process
Genome-wide transcriptomic analysis reveals correlation between higher WRKY61 expression and reduced symptom severity in Turnip crinkle virus infected Arabidopsis thaliana
Ruimin Gao, Peng Liu, Yuhan Yong, and Sek-Man Wong
Supplementary Table S3: GO terms from 238 differentially exprssed genes
GOID	Ontology	Term	Level	Number in your list (q)	Number in the genome (m)	p-value
GO:0044699	biological_process	single-organism process	1	68	8883	0.000659
GO:0044763	biological_process	single-organism cellular process	2	48	6639	0.0846
GO:0010035	biological_process	response to inorganic substance	3	24	1415	2.28e-05
GO:0042221	biological_process	response to chemical stimulus	2	54	3762	3.57e-11
GO:0050896	biological_process	response to stimulus	1	75	6514	3.04e-12
GO:0009830	biological_process	cell wall modification involved in abscission	7	3	15	0.00695
GO:0022411	biological_process	cellular component disassembly	3	3	32	0.0505
GO:0044277	biological_process	cell wall disassembly	5	3	15	0.00695
GO:0002376	biological_process	immune system process	1	19	881	1.92e-05
GO:0006950	biological_process	response to stress	2	50	3906	1.41e-08
GO:0006952	biological_process	defense response	3	31	1488	4.25e-09
GO:0006955	biological_process	immune response	2	17	748	3.44e-05
GO:0033554	biological_process	cellular response to stress	4	16	1224	0.0299
GO:0045087	biological_process	innate immune response	4	17	743	3.28e-05
GO:0051716	biological_process	cellular response to stimulus	3	32	2669	0.000197
GO:0009607	biological_process	response to biotic stimulus	2	27	1526	2.51e-06
GO:0009627	biological_process	systemic acquired resistance	6	14	455	1.92e-05
GO:0009814	biological_process	defense response, incompatible interaction	5	16	571	8.84e-06
GO:0051704	biological_process	multi-organism process	1	30	1884	2.62e-06
GO:0051707	biological_process	response to other organism	3	27	1525	2.51e-06
GO:0002682	biological_process	regulation of immune system process	3	8	431	0.0988
GO:0007154	biological_process	cell communication	3	26	2018	0.000601
GO:0007165	biological_process	signal transduction	4	23	1563	0.000318
GO:0023052	biological_process	signaling	1	23	1659	0.00067
GO:0044700	biological_process	single organism signaling	2	23	1658	0.00067
GO:0045088	biological_process	regulation of innate immune response	6	8	426	0.094
GO:0050776	biological_process	regulation of immune response	4	8	428	0.0957
GO:0009617	biological_process	response to bacterium	4	14	607	0.000318
GO:0042742	biological_process	defense response to bacterium	5	13	409	3.08e-05
GO:0009620	biological_process	response to fungus	4	11	557	0.0106
GO:0050832	biological_process	defense response to fungus	5	11	379	0.000496
GO:0009628	biological_process	response to abiotic stimulus	2	31	2812	0.00118
GO:0070887	biological_process	cellular response to chemical stimulus	4	23	1395	5.05e-05
GO:0034976	biological_process	response to endoplasmic reticulum stress	5	10	353	0.00135
GO:1901700	biological_process	response to oxygen-containing compound	3	39	2443	1.09e-08
GO:0009404	biological_process	toxin metabolic process	4	10	212	2.93e-05
GO:0009407	biological_process	toxin catabolic process	5	10	212	2.93e-05
GO:0019748	biological_process	secondary metabolic process	3	13	722	0.00643
GO:0010033	biological_process	response to organic substance	3	44	2784	7.17e-10
GO:0006874	biological_process	cellular calcium ion homeostasis	9	3	29	0.0403
GO:0055074	biological_process	calcium ion homeostasis	8	3	33	0.0544
GO:0072503	biological_process	cellular divalent inorganic cation homeostasis	8	4	48	0.0115
GO:0072507	biological_process	divalent inorganic cation homeostasis	7	4	56	0.0199
GO:0009415	biological_process	response to water stimulus	4	14	426	9.64e-06
GO:0009719	biological_process	response to endogenous stimulus	2	29	1853	6.72e-06
GO:0009725	biological_process	response to hormone stimulus	4	26	1637	2.28e-05
GO:0033993	biological_process	response to lipid	4	16	846	0.000601
GO:0006970	biological_process	response to osmotic stress	3	12	841	0.069
GO:0009737	biological_process	response to abscisic acid stimulus	5	12	609	0.00567
GO:0097305	biological_process	response to alcohol	4	13	718	0.00621
GO:0009751	biological_process	response to salicylic acid stimulus	5	13	492	0.000194
GO:0014070	biological_process	response to organic cyclic compound	4	18	862	4.55e-05
GO:0009755	biological_process	hormone-mediated signaling pathway	7	13	740	0.00778
GO:0032870	biological_process	cellular response to hormone stimulus	6	14	781	0.00368
GO:0071310	biological_process	cellular response to organic substance	5	19	1211	0.000885
GO:0071495	biological_process	cellular response to endogenous stimulus	3	14	785	0.0038
GO:0000165	biological_process	MAPK cascade	7	6	207	0.0505
GO:0007243	biological_process	intracellular protein kinase cascade	6	6	222	0.069
GO:0009414	biological_process	response to water deprivation	5	13	418	3.44e-05
GO:0009595	biological_process	detection of biotic stimulus	3	5	106	0.0204
GO:0051606	biological_process	detection of stimulus	2	5	149	0.0736
GO:0072330	biological_process	monocarboxylic acid biosynthetic process	8	10	600	0.0616
GO:0009696	biological_process	salicylic acid metabolic process	8	8	217	0.00169
GO:0009697	biological_process	salicylic acid biosynthetic process	9	8	209	0.00135
GO:0042537	biological_process	benzene-containing compound metabolic process	4	9	254	0.000722
GO:0009723	biological_process	response to ethylene stimulus	5	8	355	0.0368
GO:0009862	biological_process	systemic acquired resistance, salicylic acid mediated signaling pathway	9	7	266	0.0356
GO:0009863	biological_process	salicylic acid mediated signaling pathway	8	8	367	0.0425
GO:0071446	biological_process	cellular response to salicylic acid stimulus	7	8	369	0.0434
GO:1901701	biological_process	cellular response to oxygen-containing compound	5	17	932	0.000496
GO:0010200	biological_process	response to chitin	5	8	422	0.0896
GO:0010310	biological_process	regulation of hydrogen peroxide metabolic process	6	6	188	0.0356
GO:2000377	biological_process	regulation of reactive oxygen species metabolic process	5	6	204	0.0481
GO:0007568	biological_process	aging	3	5	150	0.0749
GO:0010583	biological_process	response to cyclopentenone	5	5	126	0.0401

## Sheet: Molecular function
GOID	Ontology	Term	Level	Number in your list (q)	Number in the genome (m)	p-value
GO:0016787	molecular_function	hydrolase activity	2	24	2389	0.0401
GO:0004364	molecular_function	glutathione transferase activity	4	7	49	2.62e-06
GO:0016765	molecular_function	transferase activity, transferring alkyl or aryl (other than methyl) groups	3	7	115	0.000331
GO:0004091	molecular_function	carboxylesterase activity	5	5	123	0.037

## Sheet: Cellular component
GOID	Ontology	Term	Level	Number in your list (q)	Number in the genome (m)	p-value
GO:0005576	cellular_component	extracellular region	1	27	2806	0.0353
GO:0005618	cellular_component	cell wall	5	11	584	0.0154
GO:0030312	cellular_component	external encapsulating structure	4	11	585	0.0154
